# Supplementary material for: A chemical screen identifies structurally diverse metal chelators with activity against the fungal pathogen Candida albicans
Source: Microbiol Spectr. 2024 Feb 20;12(4):e04095-23. doi: 10.1128/spectrum.04095-23 (PMC10986608; doi:10.1128/spectrum.04095-23)
Supplement: Table S1 — Chemical screen results. [file spectrum.04095-23-s0002.xlsx]

## Sheet: Sheet1
Table S1. Growth of C. albicans in BU-CMD compound.
Plate Number	Well	Compound ID	SMILES	Growth (OD600)
DCMLD-BU002636	C 03	CMLD013360	CC(=C)C1[C@@H](CC(C)=C[C@H]1C1=CC(O)=C(O)C2=C1C(=O)C1=C(O2)C=C(O)C=C1O)C1=CC(O)=C(O)C2=C1C(=O)C1=C(O2)C=C(O)C=C1O	0.012215
DCMLD-BU002635	E 07	CMLD012789	CC(C)(C)[Si](C)(C)OCC1=C(C(=O)[C@@H]2O[C@]2(C)[C@@H]1O)C1=C2OCOC3=C2C2=C(OCOC2=C1)C=C3	0.0132062
DCMLD-BU002609	B 05	CMLD012661	[H]N1C2=CC(OC)=CC(OC)=C2C(=O)C(O)=C1C1=CC=C(OC)C=C1	0.0445721
DCMLD-BU002628	D 05	CMLD005197	COC(=O)C1=C(C)N(CC2=CC=CC=C2)C(NCCC2=CC=C(Br)C=C2)=N[C@H]1C1=CC=CC(=C1)C(F)(F)F	0.055439
DCMLD-BU002633	B 07	CMLD012693	COC1=CC(OC)=C2C(=O)C(O)=C(N(C)C2=C1)C1=CC=C(Br)C=C1	0.0562649
DCMLD-BU002637	B 11	CMLD012725	[H]N1C2=CC=CC=C2C(=O)C(O)=C1C1=CC=C(OC)C=C1	0.063839
DCMLD-BU002628	F 05	CMLD011875	[H]N1C2=CC=CC(F)=C2C(=O)C(O)=C1C1=CC=C(Br)C=C1	0.0643819
DCMLD-BU002631	C 05	CMLD011870	[H]N1C2=CC(OC)=CC(OC)=C2C(=O)C(O)=C1C1=CC=C(Br)C=C1	0.0762678
DCMLD-BU002605	C 04	CMLD012670	[H]N1C2=CC=CC(F)=C2C(=O)C(O)=C1C1=CC=C(C=C1)N1CCOCC1	0.0822333
DCMLD-BU002608	C 07	CMLD013214	[H][C@@]12C=C(C)CC(C)(C)[C@]1([H])[C@]([H])(C1=C2C2=C(OC3=CC=CC=C3C2=O)C(O)=C1O)C1=CC(O)=C(O)C2=C1C(=O)C1=C(O2)C=CC=C1	0.0835859
DCMLD-BU002634	C 06	CMLD012686	CN1C2=CC=CC(F)=C2C(=O)C(O)=C1C1=CC=C(Br)C=C1	0.0898074
DCMLD-BU002604	E 05	CMLD011874	[H]N1C2=CC=CC(F)=C2C(=O)C(O)=C1C1=CC=C(OC)C=C1	0.0901347
DCMLD-BU002626	G 08	CMLD011896	COC1=CC(OC)=C2C(=O)C(O)=C(N(C)C2=C1)C1=CC=C(C=C1)C(F)(F)F	0.0901347
DCMLD-BU002623	G 07	CMLD013219	[H][C@@]12C=C(C)CC(C)(C)[C@]1([H])[C@]([H])(C1=C2C2=C(OC3=CC=C(C=C3C2=O)C(F)(F)F)C(O)=C1O)C1=CC(O)=C(O)C2=C1C(=O)C1=C(O2)C=CC(=C1)C(F)(F)F	0.0938508
DCMLD-BU002603	F 06	CMLD008299	FC(F)(F)C1=C(CN2CCCC3=C2C=CC(=N3)C2=CC=C(Br)C=C2)C=CC=C1	0.113278
DCMLD-BU002635	C 02	CMLD011856	COC1=CC=C(C=C1)C1=C(O)C(=O)C2=C(OC)C=C(OC)C=C2O1	0.180269
DCMLD-BU002633	E 09	CMLD011737	COC1=CC(\C=C\C(\O)=C\C(=O)\C=C\C2=CC(OC)=C(O)C=C2)=CC=C1O	0.204539
DCMLD-BU002618	D 05	CMLD011739	O\C(\C=C\C1=CC=C(Br)C=C1)=C/C(=O)/C=C/C1=CC=C(Br)C=C1	0.231548
DCMLD-BU002617	G 04	CMLD012674	[H]N1C2=CC=CC=C2C(=O)C(O)=C1C1=CC=C(C=C1)N1CCOCC1	0.233716
DCMLD-BU002616	B 06	CMLD012955	COC1=CC=C(CN2N=CC(CC3=CC=CC=C3)=C2N)C=C1	0.246179
DCMLD-BU002611	E 09	CMLD012384	COC1=CC(O)=C2C(=O)C3=C(OC2=C1)C(O)=C(O)C=C3CC=C(C)C	0.267366
DCMLD-BU002619	F 07	CMLD012697	[H]N1C2=CC=CC(F)=C2C(=O)C(O)=C1C1=CC=C(C=C1)C#N	0.321359
DCMLD-BU002626	D 09	CMLD012383	CC(C)CCC1=CC(O)=C(O)C2=C1C(=O)C1=C(O)C=C(O)C=C1O2	0.342229
DCMLD-BU002632	D 07	CMLD013215	[H][C@@]12C=C(C)CC(C)(C)[C@]1([H])[C@]([H])(C1=C2C2=C(OC3=C(C)C=CC=C3C2=O)C(O)=C1O)C1=CC(O)=C(O)C2=C1C(=O)C1=C(O2)C(C)=CC=C1	0.357806
DCMLD-BU002619	E 03	CMLD013362	CC(=C)C1[C@@H](CC(C)=C[C@H]1C1=CC(O)=C(O)C2=C1C(=O)C1=C(O2)C=CC=C1)C1=CC(O)=C(O)C2=C1C(=O)C1=C(O2)C=CC=C1	0.381718
DCMLD-BU002608	C 02	2192	[H][C@@]1(OC(=O)NS(=O)(=O)C2=CC=C(F)C=C2)C(=O)C2=C(O[C@@]1([H])C1=CC(Br)=C(OC)C=C1)C=CC(OC)=C2	0.407139
DCMLD-BU002629	E 08	CMLD012704	COC1=CC=C(C=C1)C1=C(O)C(=O)C2=C(OC)C=CC=C2N1C	0.414412
DCMLD-BU002635	B 10	CMLD012717	COC1=C2C(=O)C(O)=C(N(C)C2=CC=C1)C1=CC=C(Br)C=C1	0.484744
DCMLD-BU002639	A 02	CMLD013186	OC1=C2C(=O)C3=C(C=CC=C3)C2=C(O)C2=CC=CC=C12	0.519112
DCMLD-BU002625	F 10	CMLD011920	[H]N1C2=CC=CC=C2C(=O)C(O)=C1C1=CC=C(C=C1)C#N	0.557647
DCMLD-BU002604	H 05	CMLD011966	ONC(=O)[C@H](CC1=CC=CC=C1)N1N=NC(=C1C#CC1=CC=CC=C1)C1=CC=CC=C1	0.557781
DCMLD-BU002615	F 11	CMLD011928	OC1=C(N(CC2CC2)C2=CC=CC(F)=C2C1=O)C1=CC=C(Br)C=C1	0.560618
DCMLD-BU002616	C 11	CMLD013228	CC(C)=CCC1=CC(O)=C(O)C2=C1C(=O)C1=C(O)C=C(O)C=C1O2	0.601232
DCMLD-BU002618	F 10	CMLD012814	CC(C)C(=O)O[C@@H]1C2=C(C3=C([C-]2[N+]#N)C(=O)C2=C(O)C=CC=C2C3=O)C(=O)[C@@H]2O[C@]12C	0.603081
DCMLD-BU002622	A 07	CMLD012692	COC(=O)[C@H]1[C@@H](C2=CC=CC=C2)C2(N(CC=C)C3=CC(OC)=CC(OC)=C3[C@@]1(O)C2=O)C1=CC=C(Br)C=C1	0.615668
DCMLD-BU002601	C 09	CMLD012161	ONC(=O)[C@H](CC1=CC=CC=C1)N1N=NC(=C1C#CC1CC1)C1=CC=CC=C1	0.641055
DCMLD-BU002621	C 08	CMLD012702	COC1=CC=C(C=C1)C1=C(O)C(=O)C2=C(F)C=C(F)C=C2N1	0.648128
DCMLD-BU002600	E 02	CMLD012066	COC(=O)C1=C(C)N(CC2=CC=CC(=C2)C(F)(F)F)C(NCCCOC(C)C)=NC1C1=CC=C(Cl)C=C1	0.658334
DCMLD-BU002608	E 10	CMLD012720	COC(=O)C1=C(O)C=CC2=C1C(=O)C1=C(O)C=C(C)C=C1O2	0.66544
DCMLD-BU002635	C 04	CMLD000530	NC1=C(C=CC=C1)C(=O)\C=C\C1=CC2=C(OCO2)C=C1	0.673631
DCMLD-BU002608	G 07	CMLD012698	COC1=CC(OC)=C2C(=O)C(O)=C(N(C)C2=C1)C1=CC=C(C=C1)N(C)C	0.675179
DCMLD-BU002614	D 07	CMLD012695	COC1=CC=C(C=C1)C1=C(O)C(=O)C2=CC=CC=C2N1C	0.681671
DCMLD-BU002626	F 11	CMLD012181	OC1=CC(O)=C2C(OC3=C(C=CC=C3O)C2=O)=C1	0.69462
DCMLD-BU002599	B 03	CMLD010056	CC(C)[C@H]1O[C@@]23C[C@@H]([C@H](C)[C@H](CC2=N1)c1ccccc1)C(=O)N3Cc1ccco1	0.704163
DCMLD-BU002628	A 09	CMLD003029	COC(=O)C(=CC1=CC(Br)=C(OC)C(Br)=C1)C(=O)OC	0.708176
DCMLD-BU002611	F 04	CMLD010517	[H]O[C@@H]1C[C@@H](C2=CC=CC=C2)[C@@]2(OC3=CC(OC)=CC(OC)=C3[C@]12O[H])C1=CC=C(Br)C=C1	0.708882
DCMLD-BU002622	B 11	CMLD003467	NC1=C(C=CC=C1)C(=O)\C=C\C1=CC=CC=C1	0.710643
DCMLD-BU002624	D 09	CMLD012616	C\C=C\C=C\C(=O)C1=C(O)C(C)=C(O)C(C)=C1	0.713215
DCMLD-BU002629	B 02	CMLD001815	[H][C@@]1(O)C(=O)C2=CC=C(OC)C=C2O[C@@]1([H])C1=CC(=CC=C1)C(F)(F)F	0.714344
DCMLD-BU002606	F 09	CMLD012030	CC(C)=CCC1=CC(O)=C(O)C2=C1C(=O)C1=C(O)C=C(O)C=C1O2	0.714535
DCMLD-BU002630	F 02	CMLD012067	CCCCNC1=NC(C2=CC=C(Cl)C=C2)C(C(=O)OC)=C(C)N1CC1=CC=CC(=C1)C(F)(F)F	0.715355
DCMLD-BU002621	B 03	CMLD012743	CC1(C)OC2=C(C[C@@H]1CC=C)C(=O)C(CC=C)(CC=C)C(O)=C2C(=O)C1=CC=CC=C1	0.716434
DCMLD-BU002627	F 03	CMLD013363	CC(C)=CCC1=CC(O)=C(O)C2=C1C(=O)C1=CC=CC=C1O2	0.71763
DCMLD-BU002607	A 10	CMLD012392	C[C@@H]1\C=C\CC(=O)OCCCC(=O)N[C@@H](CC2=CC=C(O)C=C2)C(=O)N[C@@H]1\C=C\C1=CC=CC=C1	0.718069
DCMLD-BU002609	F 06	CMLD010264	CC(C)CC1=NNC2=C1C(NC2=O)C1=CC(=CC=C1)C(F)(F)F	0.718925
DCMLD-BU002626	E 04	CMLD011619	COC(=O)C1=C(C)N(CC2=CC=CC=C2Cl)C(=S)NC1C1=CC=CC(Cl)=C1	0.720359
DCMLD-BU002616	A 11	CMLD012632	C(C1=CC2=C(N1)C=CC=C2)C1=CNC2=CC=CC=C12	0.722206
DCMLD-BU002601	A 10	CMLD009230	CC(=O)OC[C@H]1O[C@@H](C=C[C@@H]1OC(C)=O)C#CC1=CC(C)=CC(C)=C1	0.723535
DCMLD-BU002630	A 07	CMLD012350	CC(C)=CCC1=CC=C(O)C2=C1C(=O)C1=CC=CC=C1O2	0.725708
DCMLD-BU002609	G 07	CMLD011888	COC1=CC=C(C=C1)[C@@]12OC3=CC(OC)=CC(OC)=C3[C@]1(O)C(=O)[C@@H]([C@H]2C1=CC=CC=C1)C(=O)NCCCC1(C)OCCO1	0.729992
DCMLD-BU002603	D 05	CMLD011873	COC1=CC=C(C=C1)C1=C(O)C(=O)C2=C(F)C=CC=C2N1C	0.730983
DCMLD-BU002609	E 11	CMLD010929	CC(C)CN1CCC2=C(C1)C=C(C1=CC=CC=C1)C(=N2)C1=CC=CC=C1	0.73311
DCMLD-BU002607	C 10	CMLD010328	CCOC(=O)OC[C@H]1O[C@@H](C=C[C@@H]1OC(=O)OCC)C#CC1=CC=C(C=C1)C(C)(C)C	0.735164
DCMLD-BU002600	D 11	CMLD010911	[H][C@@](CCC(C)=C)(CC1=C2O[C@@H](CC(=O)C2=C(O)C=C1O)C1=C(O)C=C(O)C=C1)C(C)=C	0.736061
DCMLD-BU002637	B 10	CMLD012393	CC(C)C[C@@H](O)COC1=C(C=C2OCOC2=C1)C1(C(=O)NC2=CC(F)=CC=C12)C1=C(OC[C@H](O)CC(C)C)C=C2OCOC2=C1	0.739458
DCMLD-BU002613	H 06	CMDAF0040	COC1=CC=C2[C@H]([C@H](CCCO)C(=O)C2=C1)C1=CC=CC=C1	0.740533
DCMLD-BU002619	F 09	CMLD009521	CO[C@]1(Oc2ccc(Cl)cc2C(=O)[C@@]11OCC=C1C)c1ccc(Cl)cc1	0.741135
DCMLD-BU002602	A 07	CMLD005955	C[C@H]1C=CCCO[C@@H]1C1=CC=C(C=C1)N1C=CN=C1	0.744681
DCMLD-BU002622	C 10	CMLD011917	COC1=C(CC=C)C(O)=C(C(=O)C2=CC=CC=C2)C(=O)C1(CCC(C)=C)CC=C	0.744849
DCMLD-BU002634	D 06	CMLD007914	CCNC1=NC(C2=CC=C(C=C2)C(F)(F)F)C(C(=O)OC)=C(C)N1CC1=CC(=CC=C1)C(F)(F)F	0.744941
DCMLD-BU002610	B 02	CMLD009602	CC(C)CC1=NN(C2=C1C(NC2=O)C1=CC=C2OCOC2=C1)C1=CC(C)=CC(C)=C1	0.745921
DCMLD-BU002629	C 11	CMLD012558	COC1=CC=C(C=C1)[C@@]12OC3=CC(OC)=CC(OC)=C3O[C@@]1(C1=CC=CN1C)C1=C([C@H]2C2=CC=CC=C2)C(=O)N2CCCC2=N1	0.746563
DCMLD-BU002613	H 05	CMDAF0075	[H][C@]12[C@H](C)C=C(I)[C@@]1(CCCO)C1=C(OC3=C1C=CC=C3)C1=C2C=CC=C1	0.749695
DCMLD-BU002611	F 02	CMLD010695	OC1=C(CC23CCCCC2=NC2=CC=C(Cl)C=C32)OC=CC1=O	0.750233
DCMLD-BU002623	E 02	CMLD012423	COC1=CC2=C(C=C1)N(CC1CCCN(CCC3=CC=CC=C3)C1)CC2	0.757426
DCMLD-BU002606	F 10	CMLD012173	COC1=CC=C(C=C1)[C@@]12OC3=CC(OC)=CC(OC)=C3[C@]1(O)[C@H](O)[C@@H]([C@H]2C1=CC=CC=C1)C(=O)C1=CC2=C(O1)C=CC=C2	0.758553
DCMLD-BU002628	G 11	CMLD012823	COCC1=N[C@@]2(O)[C@@H]([C@@H](C3=CC=CC=C3)[C@@]3(OC4=CC(OC)=CC(OC)=C4[C@]23N1)C1=CC=C(OC)C=C1)C(=O)OC	0.759354
DCMLD-BU002626	E 08	CMLD010640	CC1=CC=C2NC3=C(C=C4N=CC=CC4=N3)C2=C1	0.760127
DCMLD-BU002631	C 09	CMLD010293	COC1=CC=CC=C1CN1N=C(CC(C)C)C2=C1C(=O)NC2C1=CC=C(C)C=C1	0.761736
DCMLD-BU002619	C 10	CMLD009567	CC1=NN(C2=C1C(NC2=O)C1=CC=CC(=C1)C(F)(F)F)C1=CC=C(F)C=C1	0.765747
DCMLD-BU002628	C 09	CMLD012546	[H][C@@]12CCC3(OCCO3)[C@]1(CC(C)=CC1=C[C@H](C[C@@H](C)[C@]21O)OC(=O)N(C(C)C)C(C)C)O[Si](C)(C)C	0.765747
DCMLD-BU002600	A 11	CMLD009241	CC(=O)OC[C@H]1O[C@@H](C=C[C@H]1OC(C)=O)C1=CC2=C(OCO2)C=C1	0.767239
DCMLD-BU002612	F 10	CMLD009897	CC1=CC(=CC(C)=C1)N1N=C(C2=C1C(=O)NC2C1=CC=C(Br)C=C1)C1=CC=CC=C1	0.767774
DCMLD-BU002608	H 05	CMLD011859	COC(=O)C1=C(C)N(C)C(NCC2CC2)=NC1C1=CC=C(Cl)C=C1	0.768621
DCMLD-BU002636	A 02	CMLD012411	COC(=O)[C@@H]1[C@@H](C2=CC=CC=C2)[C@@]2(OC3=CC(OC)=CC(OC)=C3[C@@]22NC(=N[C@@]12O)C1CCN(CC1)C(=O)OC(C)(C)C)C1=CC=C(OC)C=C1	0.769307
DCMLD-BU002601	A 11	CMLD011789	OCC1=C(I)C(O)=C2C(=O)C3=C(OC2=C1)C=CC=C3	0.769899
DCMLD-BU002620	A 06	CMLD012954	COC1=CC=C(CN2N=CC(=C2N)C2=CC=CC=C2)C=C1	0.775464
DCMLD-BU002613	H 06	CMLD011881	[H]O[C@@H]1[C@@H]([C@@H](C2=CC=CC=C2)[C@@]2(OC3=CC(OC)=CC(OC)=C3[C@]12O[H])C1=CC=C(Br)C=C1)C(=O)N([H])OC	0.775555
DCMLD-BU002638	A 06	CMLD012224	[H]OC1=C(OC([H])([H])[H])C([H])=C(C([H])=C1[H])C([H])([H])N([H])C(=O)C([H])([H])C([H])([H])C([H])([H])C([H])([H])C([H])([H])C([H])([H])C([H])([H])C([H])([H])[H]	0.77857
DCMLD-BU002617	C 06	CMLD012343	FC1=CC2=C(C=C1)C(C(=O)N2)(C1=CC2=C(OCC2)C=C1)C1=CC=C2OCCC2=C1	0.779181
DCMLD-BU002614	A 05	CMDJR0081	O=S(OCC/C=C\CC)(NC(C)C)=O	0.781526
DCMLD-BU002613	G 03	CMLD013364	COC1=C(O)C2=C(C(CC=C(C)C)=C1)C(=O)C1=CC=CC=C1N2	0.781759
DCMLD-BU002634	B 03	CMLD013359	CC(C)=CCC1=CC(O)=C(O)C2=C1C(=O)C1=CC=CC=C1N2	0.784813
DCMLD-BU002602	A 08	CMLD007528	COC(=O)CC1=C2[C@@H](C)[C@H](OC[C@H](C)CN2N=N1)C1=C(Br)C=CC=C1	0.784869
DCMLD-BU002599	E 02	CMLD009991	COc1ccc(cc1)[C@H]1CC2=N[C@H](O[C@@]22C[C@@](CC=C)([C@@H]1C)C(=O)N2Cc1ccccc1)C1CCNCC1	0.785356
DCMLD-BU002638	D 09	CMLD011775	CC(C)=CCOC1=C(C=CC(OCC2=CC=CC=C2)=C1)C(C)=O	0.785818
DCMLD-BU002637	C 05	CMLD011493	CC(=O)C1=C2C=CCCN2C(=O)NC1C1=CC=C(OC(F)(F)F)C(F)=C1	0.785884
DCMLD-BU002628	H 08	CMLD010536	COC1=CC=C(C=C1)[C@@]12OC3=CC(OC)=CC(OC)=C3[C@]1(O)[C@H](O)[C@@H]([C@H]2C1=CC=CC=C1)C(=O)C1=CC=CO1	0.786001
DCMLD-BU002619	B 09	CMDJR0125	C1(C2=CC=CN=C2)=CC=CC(CCCC3=CC=CC=C3)=N1	0.78931
DCMLD-BU002616	E 11	CMLD012180	COC1=CC(OC)=C2C(=O)C3=C(OC2=C1)C(O)=CC=C3	0.791383
DCMLD-BU002605	C 08	CMLD011997	COC(=O)C1=C(C)N(CC2=CC=C(C=C2)C(F)(F)F)C(NCC2CCCCC2)=NC1C1=CC=CC=C1	0.791605
DCMLD-BU002619	C 11	CMLD008996	[H][C@]12[C@H](OC)[C@H](O)CC[C@]1(O)CN([C@@H](CC=C(C)C)[C@]2(C)O)C1=CC=C(OC2=CC=CC=C2)C=C1	0.793906
DCMLD-BU002603	H 09	CMLD009229	CC(=O)OC[C@H]1O[C@@H](C=C[C@@H]1OC(C)=O)C#CC1=C(F)C=CC=C1	0.797588
DCMLD-BU002617	A 06	CMLD013130	COC1=CC=C(C[C@H]2COC(=O)[C@@H]2CC2=CC=C(OC)C=C2)C=C1	0.797923
DCMLD-BU002625	H 07	CMLD008656	[H]C1C2=CC=C(F)C=C2[C@]2([H])N([C@@]([H])(C(=O)OC)[C@]3([H])C(=O)N(C(=O)[C@]23[H])C2=CC=C(OC)C=C2)[C@@]1([H])CCCC	0.800251
DCMLD-BU002601	G 05	CMLD011858	COC(=O)C1=C(C)N(C)C(NCC2CCCCC2)=NC1C1=CC=C(Cl)C=C1	0.801307
DCMLD-BU002624	A 10	CMLD003867	COC(=O)C1=C(C)N(C)C(NCC=C)=NC1CCC1=CC=CC=C1	0.80166
DCMLD-BU002637	A 11	CMLD012817	O[C@@]1(COC(=O)C2=CC=CC=C2)[C@@H]2C(C=CC1=O)[C@@H]1C=C[C@H]2[C@@](O)(COC(=O)C2=CC=CC=C2)C1=O	0.803375
DCMLD-BU002633	F 09	CMLD009926	FC1=CC=C(C=C1)C1NC(=O)C2=NN(C(=C12)C1=CC=CC=C1)C1=CC=C(OC(F)(F)F)C=C1	0.804114
DCMLD-BU002622	C 08	CMLD012878	CC(C)CN1N=C(C=C1NC1=CC(O)=CC(O)=C1C(=O)N1CC2=C(C1)N=CC=C2)C1=CC=CC=C1	0.804293
DCMLD-BU002604	B 10	CMLD009231	CC(=O)OC[C@H]1O[C@@H](C=C[C@@H]1OC(C)=O)C#CC1=C(C=CC=C1)C(F)(F)F	0.804872
DCMLD-BU002614	C 08	CMLD012538	[H][C@@]12CCC3(OCCO3)[C@]1(CC(C)=CC1=CC(=O)C[C@@H](C)[C@]21O)O[Si](C)(C)C	0.805712
DCMLD-BU002611	A 06	CMLD005910	COC1=C(OC)C(OC)=C2C(=C1)C(NC(=O)C(F)(F)F)[C@@H]1CCCC[C@]21C1=CC=CC=C1	0.806113
DCMLD-BU002630	C 10	CMLD011064	N#CCN1CC2=C(C1)N=C(C1=CC=CC=C1)C(=C2)C1=CC=CC=C1	0.808339
DCMLD-BU002615	D 10	CMLD009888	CC1=CC(=CC(C)=C1)N1N=C(C2=C1C(=O)NC2C1=CC=CC=C1)C1=CC=CC=C1	0.808566
DCMLD-BU002627	G 07	CMLD009019	CC1=C[C@H](COc2ccc(Br)cc2)O[C@]2(C1)C(=O)Nc1c2cccc1F	0.809094
DCMLD-BU002609	F 08	CMLD009057	CC1=C[C@H](COc2ccc(Br)cc2)O[C@]2(C1)C(=O)Nc1ccccc21	0.809094
DCMLD-BU002622	H 11	CMDJR0148	O=S(N[C@H](C)C1=CC=CC=C1)(OCCCC2=CC=CC=C2)=O	0.809549
DCMLD-BU002600	A 10	CMLD012987	COC(=O)C1=C(C)N(CC2=CC(=CC=C2)C(F)(F)F)C(NCC2=CC=C(C=C2)C(F)(F)F)=NC1C1=CC=C(Cl)C=C1	0.810852
DCMLD-BU002599	C 06	CMLD007954	COC(=O)C1=C(C)N(CC2=CC=CC=C2)C(=S)NC1C1=CC=CC(OC)=C1	0.811908
DCMLD-BU002605	B 02	CMLD010016	COc1ccc(cc1)[C@H]1CC2=N[C@H](O[C@@]22C[C@@](CC=C)([C@@H]1C)C(=O)N2Cc1cccnc1)C1CCCCC1	0.811928
DCMLD-BU002624	G 05	CMDAF0073	[H][C@@]12CCC3=C(C=C4OCOC4=C3)[C@]1(CCCO)C(I)=C(C)[C@H]2C	0.812296
DCMLD-BU002630	F 09	CMLD009227	CC(=O)OC[C@H]1O[C@@H](C=C[C@@H]1OC(C)=O)C#CC1=CC=C(C)C=C1	0.817012
DCMLD-BU002619	H 08	CMLD011175	CN1C2=CC=CC=C2C(=O)C(O)=C1C1=CC=C(Br)C=C1	0.818665
DCMLD-BU002629	B 10	CMLD008013	COC(=O)C1=C(C)N(CC2=C(C=CC=C2)C(F)(F)F)C(NCC2=CC=CC=C2)=NC1C1=CC=CC(Cl)=C1	0.819087
DCMLD-BU002637	G 10	CMLD012722	COC1=C2C(=O)C(OCC#CC)=C(OC2=CC=C1)C1=CC=CC=C1	0.820169
DCMLD-BU002629	C 04	CMLD011617	COC(=O)C1=C(C)N(CC2=CC=CC=C2F)C(=S)NC1C1=CC=CC(Cl)=C1	0.820369
DCMLD-BU002610	H 09	CMLD012484	O[C@@H]1C[C@@H]2N(C1)C(=O)C1=CC=CC(=C1)C1=C(C=CC=C1)C1=CC(COC[C@@H](NC2=O)C2=CC=CC=C2)=NN1	0.821287
DCMLD-BU002636	H 08	CMDJR0017	O=S(OC(CCC1=CC=CC=C1)CC(C)C)(NC(C)(C)C)=O	0.821458
DCMLD-BU002636	A 05	CMLD012946	CN(CC1=CC=CC=C1)C(=O)C1=C(O)C=C(O)C=C1CC(=O)CC(C)(C)C	0.821623
DCMLD-BU002627	C 11	CMLD007427	COC1=CC=C(C=C1)N1C(C2=C(NN=C2CC(C)C)C1=O)C1=CC=CC=C1	0.82164
DCMLD-BU002630	A 09	CMLD012250	COC1=CC(=CC=C1O)[C@@H]1[C@H]([C@@H]([C@H]1C1=CC(OC)=C(O)C=C1)C(=O)NC1=CC=CC=C1)C(=O)NC1=CC=CC=C1	0.822117
DCMLD-BU002625	G 11	CMLD012730	COC1=CC=C(COC2=C(OC3=CC=CC=C3C2=O)C2=CC=CC=C2)C=C1	0.822333
DCMLD-BU002615	A 07	CMLD012233	COC1=CC=C(C=C1OC)[C@@H]1[C@H]([C@H]([C@@H]1C1=CC(OC)=C(OC)C=C1)C(=O)NC1CCCCC1)C(=O)NC1CCCCC1	0.823436
DCMLD-BU002601	D 09	CMLD010294	COC1=CC=CC=C1CN1N=C2C(=O)NC(C2=C1CC(C)C)C1=CC=C(F)C=C1	0.823738
DCMLD-BU002630	G 09	CMLD012033	[H][C@@]12C=C(C)CC(C)(C)[C@]1([H])[C@]([H])(C1=C2C2=C(OC3=CC(OC)=CC(O)=C3C2=O)C(O)=C1OC)C1=CC(OC)=C(O)C2=C1C(=O)C1=C(O2)C=C(OC)C=C1O	0.824262
DCMLD-BU002614	E 02	CMLD010510	CON(C)C(=O)[C@H]1[C@@H](O)[C@@]2(O)C3=C(OC)C=C(OC)C=C3O[C@]2([C@@H]1C1=CC=CC=C1)C1=CC=C(Br)C=C1	0.826167
	C 05	CMLD011625	COC(=O)C1=C(C)N(CC2=CC=C(C=C2)C(F)(F)F)C(=S)NC1C1=CC=CC(Cl)=C1	0.826167
DCMLD-BU002638	C 11	CMLD012402	O[C@@H](COC1=C(C=C2OCOC2=C1)C1(C(=O)NC2=C(F)C=CC=C12)C1=C(OC[C@H](O)CC=C)C=C2OCOC2=C1)CC=C	0.826543
DCMLD-BU002601	E 09	CMDJR0023	O=S(NC1=CC=C(C(F)(F)F)C=C1)(OCCCC2=CC=CC=C2)=O	0.827565
DCMLD-BU002628	H 11	CMLD012183	OC1=CC=CC2=C1OC1=CC=CC=C1C2=O	0.82767
DCMLD-BU002625	E 02	CMLD001087	[H][C@](C)(CC)C([H])(NC(=O)O[C@@]1([H])C(=O)C2=C(O[C@]1([H])C1=CC(Br)=C(OC)C=C1)C=CC(OC)=C2)C(=O)OC	0.82785
DCMLD-BU002611	A 07	CMLD007517	COC(=O)CC1=C2[C@H](C)[C@@H](OCCN2N=N1)C1=C(Br)C=CC=C1	0.82798
DCMLD-BU002637	G 06	CMLD011518	CC(=O)C1=C(C)N(CC2=CC=C(Cl)C=C2)C(=S)NC1C1=CC=CC=C1Cl	0.828885
DCMLD-BU002601	F 08	CMLD010768	CC(=O)N1C(C2=CC=CC=C2)C(C(C)=O)=C(C)NC1=O	0.829615
DCMLD-BU002638	H 10	CMDJR0035	CC(C)(C)NS(=O)(=O)OC[C@H]1O[C@H]([C@@H]2OC(C)(C)O[C@H]12)N1C=NC2=C1N=CN=C2N(C(=O)OC(C)(C)C)C(=O)OC(C)(C)C	0.830619
DCMLD-BU002635	C 08	CMLD012367	COC1=CC=C(C=C1)C1=NC2=C([C@H](C3=CC=CC=C3)[C@]3(OC4=CC(OC)=CC(OC)=C4[C@@]23O)C2=CC=C(OC)C=C2)C(=O)N1	0.831126
DCMLD-BU002606	D 11	CMLD008733	COC[C@@H](O)[C@H]1OCc2oc3ccccc3c2[C@@H]1\C=C\c1ccccc1	0.831535
DCMLD-BU002603	A 10	CMLD007197	CC1=NNC2=C1C(N(CC=C)C2=O)C1=CC(=CC=C1)C(F)(F)F	0.831784
DCMLD-BU002618	B 07	CMLD012786	CC1=CC(O)=C2C(=O)C3=C(O)CC[C@@H](O)[C@]3(C)OC2=C1	0.831988
DCMLD-BU002602	C 11	CMLD008732	COC[C@@H](O)[C@H]1OCc2oc3ccccc3c2[C@H]1\C=C\c1ccccc1	0.83527
DCMLD-BU002604	H 09	CMLD007416	[H]C1([H])CN=C(CC(C)C)C2=C(N1C)C(=O)N(CC=C)C2C1=CC=C(Br)C=C1	0.835418
DCMLD-BU002617	H 02	CMLD010349	O=C(NCC1=NC(C2=CC=CC=C2)=C(N=N1)C1=CC=CC=C1)OCC1=CC=CC=C1	0.835774
DCMLD-BU002632	H 04	CMLD010523	[H]O[C@]1([H])[C@]2(O[H])[C@H]([C@H](C3=CC=CC=C3)[C@]1(OC1=C2C(OC)=CC(OC)=C1)C1=CC=C(OC)C=C1)C(=O)OC	0.835774
DCMLD-BU002610	A 02	CMLD012569	CCOC(=O)C1=C(C)NC(=O)NC1C1=CC=C(C)C=C1	0.83608
DCMLD-BU002638	H 05	CMLD012683	CCOC(=O)\C=C\NC(=O)C1=CC=CC=C1	0.836399
DCMLD-BU002629	B 09	CMLD003281	OC1=C(C2=C(CCCC2)C=C1CN1CCOCC1)C1=C(O)C(CN2CCOCC2)=CC2=C1CCCC2	0.83772
DCMLD-BU002607	C 08	CMLD007192	COCC1=NNC2=C1C(N(CC=C)C2=O)C1=CC=CC=C1	0.837759
DCMLD-BU002599	D 09	CMLD007724	C[C@]12CC3=CC=CC=C3[C@H]1CC1=N[C@H](O[C@@]11C[C@@H]2C(=O)N1C1CCN(CC2=CC=CC=C2)CC1)C1CCCCC1	0.838123
DCMLD-BU002611	D 10	CMLD012395	CC[C@@H](O)COC1=C(C=C2OCOC2=C1)C1(C(=O)NC2=CC(Br)=CC=C12)C1=C(OC[C@H](O)CC)C=C2OCOC2=C1	0.838766
DCMLD-BU002615	A 04	CMLD008238	FC1=CC=C(C=C1)C1=NC2=C(C=C1)N(CCC2)S(=O)(=O)C1=CC=CC=C1	0.839004
DCMLD-BU002634	E 10	CMLD009621	CCC1=CC=CC=C1N1N=C2C(=O)NC(C2=C1CC(C)C)C1=CC=C(C)C=C1	0.839284
DCMLD-BU002608	H 10	CMLD008991	[H][C@]12[C@H](OC)[C@H](O)CC[C@]1(O)CN(C1=CC3=C(NC=C3)C=C1)[C@]2(C)[C@H](O)CC=C(C)C	0.840851
DCMLD-BU002612	G 08	CMLD012003	COC(=O)C1=C(C)N(CC2=CC=C(C=C2)C(F)(F)F)C(NCCC2=CC=CS2)=NC1C1=CC=CC=C1	0.841244
DCMLD-BU002638	E 06	CMLD011871	COC1=CC=C(C=C1)[C@@]12OC3=CC(OC)=CC(OC)=C3[C@]1(O)[C@H](O)[C@@H]([C@H]2C1=CC=C(O)C=C1)C(=O)C1=CC=CO1	0.841918
DCMLD-BU002636	D 06	CMLD010261	CC(C)CC1=NNC2=C1C(NC2=O)C1=CC=C(Br)C=C1	0.842929
DCMLD-BU002603	E 11	CMLD010439	C[C@@H]1CC=C(C)C[C@]2(O1)C(=O)NC1=C2C(Br)=CC=C1	0.842929
DCMLD-BU002608	H 09	CMLD012986	COC(=O)C1=C(C)N(CC2=CC(=CC=C2)C(F)(F)F)C(NCC2=CC=CC=C2)=NC1C1=CC=C(Cl)C=C1	0.843163
DCMLD-BU002638	G 11	CMLD012182	OC1=CC(O)=C2C(OC3=C(C=CC=C3)C2=O)=C1	0.843221
DCMLD-BU002612	H 04	CMLD012675	[H]C1=C(C(=O)OC)C(I)=C(O)C(Cl)=C1OC	0.843973
DCMLD-BU002630	A 05	CMLD009340	[H][C@]12NC3=CC=CC=C3[C@]1(CCN2C(=O)C1CC1)C1=C(NC2=C1C=C(OC)C=C2)C(=O)OC	0.844313
DCMLD-BU002602	H 09	CMLD008980	[H][C@]12[C@H](OC)[C@H](O)CC[C@]1(O)CN([C@@H](CC=C(C)C)[C@]2(C)O)C1=CC=C(C)C(Br)=C1	0.844993
DCMLD-BU002617	A 05	CMLD004256	COC(=O)C1=C(C)N(CC2=CC=CC=C2)C(=O)N[C@H]1C1=CC=CS1	0.84507
DCMLD-BU002632	H 07	CMLD012025	[H][C@@]1(CC2=CC(OC)=C(O)C3=C2C(=O)C2=C(O3)C=C(OC)C=C2OC)[C@@]([H])(C=C(C)CC1(C)C)C1=CC(OC)=C(O)C2=C1C(=O)C1=C(OC)C=C(OC)C=C1O2	0.846469
DCMLD-BU002614	E 10	CMLD006130	CC1=CC(CO[C@H]2CC=C(O[C@@H]2CO)C2=CC=CC=C2)=CC=C1	0.846473
DCMLD-BU002601	C 10	CMLD011135	CC(C)CC1=NNC2=C1C(N(C2=O)C1=CC=C(C=C1)C(C)(C)C)C1=CSC=C1	0.847039
DCMLD-BU002603	B 03	CMLD007964	COC1=CC(=CC=C1)C1NC(=S)N(CC2=CC=C(Br)C=C2)C(C)=C1C(C)=O	0.847091
DCMLD-BU002638	F 09	CMLD012713	COC(=O)[C@@H]1[C@@H](C2=CC=CC=C2)[C@]2(N(C)C3=CC(OC)=CC(OC)=C3[C@]1(O)C2=O)C1=CC=C(Br)C=C1	0.847219
DCMLD-BU002603	E 11	CMLD008738	COC[C@H]1O[C@@H](C=C[C@@H]1OCC#CC1=CC=CC=C1N)C1=CC=CC=C1	0.847718
DCMLD-BU002601	F 06	CMLD007511	COC(=O)CCC[C@H](C)[C@@H](NS(=O)(=O)C1=CC=C(C)C=C1)C(C)(C)C	0.848267
DCMLD-BU002632	A 11	CMLD011142	COC1=CC=C(C=C1)N1C(C2=C(NN=C2CC(C)C)C1=O)C1=CC=NC=C1	0.850329
DCMLD-BU002625	H 07	CMLD009832	CCC1=C(C=CC=C1)N1N=C2C(=O)NC(C2=C1C(C)C)C1=CC=C(Br)C=C1	0.850816
DCMLD-BU002609	E 07	CMLD010275	COC1=C(CN2N=C(C)C3=C2C(=O)NC3C2=CC3=C(OCO3)C=C2)C=CC=C1	0.851786
DCMLD-BU002603	B 10	CMLD010329	CC(=O)OC[C@H]1O[C@@H](C=C[C@@H]1OC(C)=O)C#CC1=CCCCC1	0.851786
DCMLD-BU002611	E 02	CMLD013190	C\C=C\C1CC(=O)C2=C(O1)C(C)=C(O)C(C)=C2O	0.851989
DCMLD-BU002603	C 09	CMLD003793	COC(=O)C1=C(C)N(C)C(NCC2=CC3=C(OCO3)C=C2)=NC1C1=CC=CC(F)=C1	0.852697
DCMLD-BU002600	C 08	CMLD010281	COC1=C(CN2N=C(C(C)C)C3=C2C(=O)NC3C2=CC3=C(OCO3)C=C2)C=CC=C1	0.853262
DCMLD-BU002620	D 11	CMLD010438	CC(C)C1=CC(=O)[C@@](C)(O)[C@H]2CC(C)=C(C)C[C@@H]12	0.853262
DCMLD-BU002629	B 10	CMLD011412	OC1=C(C=C(Br)C=C1Br)C1=CC(Br)=CC(Br)=C1O	0.853487
DCMLD-BU002613	F 05	CMLD012125	COC(=O)C1=C(C)N(CCC2=CC=CS2)C(NCC2=CC=C(C=C2)C(F)(F)F)=NC1C1=CC=C(C)C=C1	0.853588
DCMLD-BU002637	B 11	CMLD012556	COC(=O)[C@@H]1[C@@H](C2=CC=CC=C2)[C@@]2(OC3=CC(OC)=CC(OC)=C3O[C@]2(C1=O)C1=CN(C)C2=C1C=CC=C2)C1=CC=C(OC)C=C1	0.853672
DCMLD-BU002604	C 03	CMLD011606	COC(=O)C1=C(C)N(CC2=CC=C(Cl)C=C2)C(=S)NC1C1=CC=CC=C1F	0.853706
DCMLD-BU002614	D 03	2893	CC(=O)C1=C(C)N(CC2=CC=CC=C2)C(=O)N[C@H]1C1=CC=C(Br)C=C1	0.853759
DCMLD-BU002602	B 09	CMLD006601	COC1=CC=C(C=C1)N1C(C2=C(N(C)N=C2CC(C)C)C1=O)C1=CC=C(F)C=C1	0.853857
DCMLD-BU002628	H 09	CMLD003853	COC(=O)C1=C(C)N(CC2=CC=C(C=C2)C(F)(F)F)C(NCC2=CC(OC)=C(OC)C(OC)=C2)=NC1C1=CC=CC(Cl)=C1	0.853942
DCMLD-BU002637	H 10	CMLD012723	[H]C1(O)[C@]2(O)[C@@H]([C@@H](C3=CC=CC=C3)[C@]1(OC1=CC(OC)=CC(OC)=C21)C1=CC=C(OC)C=C1)C1=C(F)C(F)=C(F)C(F)=C1F	0.855875
DCMLD-BU002606	G 11	CMLD011032	COC1=CC=C(C=C1)N1C(C2=C(NN=C2CC(C)C)C1=O)C1=CC=C(C=C1)C(O)=O	0.85663
DCMLD-BU002636	C 06	CMLD012453	O[C@H](CCC=C)COC1=C(C=C2OCOC2=C1)C1(C(=O)NC2=CC=CC(Br)=C12)C1=C(OC[C@H](O)CCC=C)C=C2OCOC2=C1	0.856931
DCMLD-BU002605	A 07	CMDJR0105	O=S(NC(C)C)(OC[C@@H]1[C@@H](OC(C)(C)O2)[C@@H]2[C@H](N3C(N=CN=C4N(C(OC(C)(C)C)=O)C(OC(C)(C)C)=O)=C4N=C3)O1)=O	0.85781
DCMLD-BU002610	D 10	CMLD009930	FC1=CC=C(C=C1)N1N=C2C(=O)NC(C2=C1C1=CC=CC=C1)C1=CC=C2OCOC2=C1	0.858467
DCMLD-BU002619	G 10	CMLD012551	COC1=CC2=C(CN(CCC3=CC=C(NC(=O)C4=CC=CC5=C4NC4=C(C=CC=C4O)C5=O)C=C3)CC2)C=C1OC	0.858467
DCMLD-BU002618	E 10	CMLD008988	[H][C@]12[C@H](OC)[C@H](O)CC[C@]1(O)CN(C1=CC=C(OC3=CC=CC=C3)C=C1)[C@]2(C)[C@H](O)CC=C(C)C	0.8588
DCMLD-BU002602	A 08	CMLD009565	CCC1=CC=CC=C1N1N=C(C)C2=C1C(=O)NC2C1=CC=CC(=C1)C(F)(F)F	0.858845
DCMLD-BU002606	H 09	CMLD009583	CC1=CCO[C@@]11C(=O)c2cc(Cl)ccc2O[C@@]1(OCCc1ccccc1)c1ccc(Cl)cc1	0.858845
DCMLD-BU002606	A 11	CMLD012075	COC(=O)[C@@H]1[C@@H](C2=CC=CC=C2)[C@@]2(OC3=CC(OC)=CC(OC)=C3[C@@]22N=C(N[C@@]12O)C1=CC=CC=C1)C1=CC=C(OC)C=C1	0.859531
DCMLD-BU002630	F 04	CMLD005091	[H][C@@]12N(CC3=CC=CC=C3)C3=CC=CC=C3[C@@]11CCC(=O)N(CCOC)C1=NC(C(=O)OC)=C2C(=O)OC	0.859928
DCMLD-BU002606	B 02	CMLD011447	COC1=CC2=C(C(=O)C3=CC=CC(OCC=C(C)C)=C3O2)C(OC)=C1	0.860024
DCMLD-BU002614	A 08	CMLD012536	[H][C@]1(CCC2(OCCO2)[C@@]1(O)CC(C)=C)C1=CC=C(O[Si](C)(C)C(C)(C)C)C=C1C=C	0.860066
DCMLD-BU002612	F 11	CMLD012565	COC(=O)[C@@H]1[C@@H](C2=CC=CC=C2)[C@@]2(OC3=CC(OC)=CC(OC)=C3[C@@]22NC(=N[C@@]12O)C1CCC1)C1=CC=C(OC)C=C1	0.860066
DCMLD-BU002617	G 11	CMLD009247	CC(=O)OC[C@H]1O[C@@H](C=C[C@@H]1OC(C)=O)C1=CC=C(Br)C=C1	0.860715
DCMLD-BU002635	A 03	CMDJR0054	CCOC(=S)SN(C(C)(C)C)S(=O)(=O)OCCCCCC(=O)OC	0.860924
DCMLD-BU002629	G 08	CMLD003034	COC(=O)C\C=C\[C@@H](C)[C@H](NC(=O)OCC(Cl)(Cl)Cl)C1=CC(OC)=CC=C1	0.861161
DCMLD-BU002635	H 07	CMLD012592	CN1C2=C(C=CC=C2)[C@]23CCC[C@]12OC1=C(C3)OC=CC1=O	0.861552
DCMLD-BU002606	A 07	CMLD008363	COC1=CC2=C(C=C1)[C@@]1(O[C@@H](C)C2)C(=O)NC2=CC=CC=C12	0.861561
DCMLD-BU002621	G 09	CMLD009918	FC(F)(F)OC1=CC=C(C=C1)N1N=C2C(=O)NC(C2=C1C1=CC=CC=C1)C1=CC=C2OCOC2=C1	0.861665
DCMLD-BU002629	A 03	CMLD012199	CCOC(=O)[C@@H]1CCCN(CCC2=CC=CC=C2C)C1	0.861705
DCMLD-BU002611	G 10	CMLD009238	CC(=O)OC[C@H]1O[C@@H](C=C[C@H]1OC(C)=O)C#CC1=C(F)C=CC=C1	0.861929
DCMLD-BU002604	A 09	CMLD010649	COC1=CC=C(C=C1)C1=CN=NC(CCCN2C=CN=C2C2=CC=CC=C2)=N1	0.862616
DCMLD-BU002609	B 05	CMLD008250	CC1=C(C(C)=NO1)S(=O)(=O)N1CCCC2=C1C=CC(=N2)C1=CC=C(F)C=C1	0.862656
DCMLD-BU002623	G 05	CMLD012449	O[C@H](CCC=C)COC1=C(C=C2OCOC2=C1)C1(C(=O)NC2=C(F)C=CC=C12)C1=C(OC[C@H](O)CCC=C)C=C2OCOC2=C1	0.862871
DCMLD-BU002604	A 08	CMLD009037	CC1=C[C@H](COc2ccc(Br)cc2)O[C@]2(C1)C(=O)Nc1cc(F)ccc21	0.862942
DCMLD-BU002599	D 02	2180	COCOC1=C(C=CC(OC)=C1)C(=O)\C=C\C1=CC2=C(OCO2)C=C1	0.863629
DCMLD-BU002607	B 08	CMLD007191	CC(C)C1=NNC2=C1C(N(C2=O)C1=CC=CC=C1)C1=CC=C(Br)C=C1	0.8639
DCMLD-BU002633	F 11	CMLD009246	CC(=O)OC[C@H]1O[C@@H](C=C[C@@H]1OC(C)=O)C1=CC=C(C=C1)C(C)(C)C	0.864357
DCMLD-BU002623	A 03	2629	C[C@@H]1CC[C@@H]2N(C[C@@H](O)CN(CC3=CC=CC(=C3)[N+]([O-])=O)C2=O)[C@H]1C1=CC=C(Br)C=C1	0.864464
DCMLD-BU002628	A 11	CMLD011585	CCOC1=C(F)C(F)=C(C=C1)C1NC(=O)N2CCC=CC2=C1C(C)=O	0.864472
DCMLD-BU002603	A 03	CMLD006737	COC(=O)C1=CC2=C(C(=O)N(CC3=CC=C(C)C=C3)C2)C2=C1N(C1=CC=CC=C21)S(=O)(=O)C1=CC=CC(C)=C1	0.864751
DCMLD-BU002612	H 04	CMLD011956	COC1=C(Br)C(C(=O)C2=C(OC)C=C(O[Si](C(C)C)(C(C)C)C(C)C)C=C2O)=C(OC)C=C1	0.864757
DCMLD-BU002636	H 07	CMLD013220	[H][C@@]12CC[C@]3(C)[C@@]([H])(C[C@@]4(C)C(C)=C(C(=O)OC)C(=O)[C@]3(C)C4=O)[C@@]1(C)CC[C@H](O)C2(C)C	0.865187
DCMLD-BU002609	B 02	CMLD006754	COCCN1CC2=C(C1=O)C1=C(N(C3=CC=C(F)C=C13)S(=O)(=O)C1=CC=CC(C)=C1)C(=C2)C(=O)OC	0.866019
DCMLD-BU002609	G 07	CMLD012024	COC1=CC(OC)=C2C(=O)C3=C(OC2=C1)C(O)=C(OC)C=C3	0.866063
DCMLD-BU002626	D 09	CMLD012028	CNCCOC1=CC=C2C(O[C@]3([C@@H](C[C@H](O)[C@@]23O)C2=CC=CC=C2)C2=CC=C(Cl)C=C2)=C1	0.866063
DCMLD-BU002610	H 07	CMLD012535	[H][C@]1(CCC2(OCCO2)[C@H]1O)C1=CC=C(O[Si](C)(C)C(C)(C)C)C=C1C=C	0.866461
DCMLD-BU002599	H 10	CMLD009240	CC(=O)OC[C@H]1O[C@@H](C=C[C@@H]1OC(C)=O)C1=CC=C(C=C1)C1=CC=CC=C1	0.866785
DCMLD-BU002628	A 09	CMLD009277	CC(=O)OC[C@H]1O[C@@H](C=C[C@H]1OC(C)=O)C#CC1=C(C)C=CC=C1	0.866785
DCMLD-BU002603	H 05	CMLD007983	CC(=O)C1=C(C)N(CC2=CC=C(F)C=C2)C(=S)NC1C1=CC=CC(Br)=C1	0.867388
DCMLD-BU002619	H 05	CMLD008961	[H][C@]12[C@H](OC)[C@H](O)CC[C@]1(O)CN(C1=CC=C3OCOC3=C1)[C@]2(C)[C@H](O)CC=C(C)C	0.867999
DCMLD-BU002629	E 11	CMLD011030	CC(C)CC1=NNC2=C1C(N(C1CCOCC1)C2=O)C1=CC=C(F)C=C1	0.868052
DCMLD-BU002624	G 08	CMLD009114	COc1ccc(OC[C@H]2O[C@@]3(CC(C)=C2)C(=O)Nc2ccc(OC)cc32)cc1	0.868465
DCMLD-BU002630	B 09	CMLD009123	COc1ccc(OC[C@H]2O[C@@]3(CC(C)=C2)C(=O)N(Cc2ccccc2)c2ccccc32)cc1	0.868465
DCMLD-BU002605	E 10	CMLD010787	COC(=O)C1=C(C)NC(=O)NC1C1=CC=CC=C1	0.868528
DCMLD-BU002604	E 09	CMLD012163	CCC1=C(NS(=O)(=O)C2=C(C)N(C)C(C)=C2C(=O)N2CCCC2)C(C)=CC=C1	0.869139
DCMLD-BU002605	G 09	CMLD009228	CC(=O)OC[C@H]1O[C@@H](C=C[C@@H]1OC(C)=O)C#CC1=CC(C)=CC=C1	0.869213
DCMLD-BU002620	H 06	CMLD009945	CCC[C@H]1O[C@@]23C[C@@](CC=C)([C@H](C)[C@H](CC2=N1)C1=CC=C(OC)C=C1)C(=O)N3CC1=CC=NC=C1	0.869586
DCMLD-BU002600	H 07	CMLD011889	CON(C)C(=O)[C@H]1[C@@H](O)[C@@]2(O)C3=C(OC)C=C(O)C=C3O[C@]2([C@@H]1C1=CC=CC=C1)C1=CC=C(Br)C=C1	0.869651
DCMLD-BU002609	H 11	CMLD012060	COC(=O)C1=C(C)N(CC2=CC(=CC=C2)C(F)(F)F)C(NCC2CC2)=NC1C1=CC=C(Cl)C=C1	0.869982
DCMLD-BU002632	A 11	CMLD011419	COC(=O)C1=C(C)N(CC2=CC=CC=C2)C(=S)NC1C1=CC=C(Cl)C=C1	0.870045
DCMLD-BU002626	D 04	CMLD011082	COC1=NC=C(C=C1)N1[C@@H](C2=C(NN=C2CC(C)C)C1=O)C1=CC=CC(=C1)C(F)(F)F	0.870066
DCMLD-BU002607	A 04	CMLD007996	CC(=O)C1=C(C)N(CC2=CC=C(Cl)C=C2)C(=S)NC1C1=CC=C(F)C=C1	0.870095
DCMLD-BU002635	H 10	CMLD008206	CCC1=CC2=C(CCCN2S(=O)(=O)C2=CC=CS2)N=C1CC	0.870095
DCMLD-BU002625	B 07	CMLD010272	COC1=CC=C(C=C1)N1C(C2=C(N(C)N=C2C)C1=O)C1=CC=C2OCOC2=C1	0.870977
DCMLD-BU002623	B 06	CMLD011633	COC(=O)C1=C(C)N(CC2=CC=C(Cl)C=C2)C(=S)NC1C1=CC=CC(F)=C1	0.871099
DCMLD-BU002637	A 08	CMLD012793	COC1=CC=C(CC2=C(OC)C(C)=C(O)C(C)=C2)C(O)=C1C	0.871607
DCMLD-BU002619	G 07	CMLD010277	COC1=CC=CC=C1CN1N=C(C)C2=C1C(=O)NC2C1=CC=C(C)C=C1	0.872453
DCMLD-BU002618	G 04	CMLD011621	COC(=O)C1=C(C)N(CC2=CC=CC(F)=C2)C(=S)NC1C1=CC=CC(Cl)=C1	0.872548
DCMLD-BU002616	A 09	CMLD003778	COC(=O)C1=C(C)N(C)C(NCC=C)=NC1C1=CC(Cl)=CC=C1	0.872614
DCMLD-BU002615	H 10	CMLD005525	COC1=CC(CO[C@H]2CC=C(O[C@@H]2CO)C2=CC=C(Br)C=C2)=CC=C1	0.872614
DCMLD-BU002637	C 11	CMLD009917	FC(F)(F)OC1=CC=C(C=C1)N1N=C(C2=C1C(=O)NC2C1=CC=CC=C1)C1=CC=CC=C1	0.872669
DCMLD-BU002609	F 11	CMLD008747	COC[C@H]1O[C@@H](C=C[C@@H]1OCC#Cc1cc(Cl)ccc1N)c1ccccc1	0.873859
DCMLD-BU002622	H 07	CMLD009214	COC1=CC=CC(=C1)C#C[C@H]1O[C@H](COC(C)=O)[C@@H](OC(C)=O)C=C1	0.874069
DCMLD-BU002617	D 10	CMLD009235	CC(=O)OC[C@H]1O[C@@H](C=C[C@H]1OC(C)=O)C#CCC1CCCCC1	0.874069
DCMLD-BU002607	G 04	CMLD008246	COC1=CC=C(C=C1)C1=NC2=C(C=C1)N(CCC2)S(=O)(=O)C1=CC=C(F)C=C1	0.875104
DCMLD-BU002617	B 11	CMLD008728	COC[C@@H](O)[C@H]1OCC2=C([C@@H]1\C=C\C1=CC=CC=C1)C1=CC(=CC=C1N2S(=O)(=O)C1=CC=C(C)C=C1)C(F)(F)F	0.875104
DCMLD-BU002608	H 08	CMLD011899	COC(=O)C1=C(C)N(CC2=CC=C(C=C2)C(F)(F)F)C(NCC2=CC=C(C=C2)C(F)(F)F)=NC1C1=CC=C(Cl)C=C1	0.875594
DCMLD-BU002624	D 10	CMLD011414	COC(=O)C1=C(C)N(CC2=CC=CC=C2)C(=S)NC1C1=CC(Cl)=CC=C1	0.876066
DCMLD-BU002625	A 06	CMLD008260	CCC1=CC2=C(CCCN2S(=O)(=O)C2=CC=C(C)C=C2)N=C1CC	0.876349
DCMLD-BU002634	H 11	CMDJR0043	O=S(OCCC(C)CC/C=C(C)/C)(NC(C)(C)C)=O	0.876425
DCMLD-BU002611	A 02	CMLD004312	CC1(C)CC(=O)C2=C(C1)O[C@@]1(CCCCN3C(=O)C4=C(C=CC=C4)C3=O)CC3=CC=CC=C3C2O1	0.876437
DCMLD-BU002625	B 10	CMLD013171	ClC1=CC(Cl)=C2C(NC3=C2CCCC3)=C1	0.876613
DCMLD-BU002637	A 11	CMLD013178	CCCC1=C(Cl)C2=C(OC)C3=C(C(O)=C2C(=O)N1C)C1=C(CC3)C(OC)=C2OC(=O)C3=C(C(O)=CC=C3O)C2=C1O	0.876613
DCMLD-BU002627	B 02	BU-0001000	COC(=O)C1=C(C)N(CC(C)C)C(=S)NC1C1=CC=CC(F)=C1	0.876861
DCMLD-BU002632	F 02	CMLD011599	COC(=O)C1=C(C)N(CC2=CC=CC=C2)C(=S)NC1C1=CC=CC=C1F	0.876896
DCMLD-BU002621	A 04	2122	CC1=CC(C)=C(C=C1)C#C[C@H]1O[C@H](CO)[C@@H](OC2=CC=C3OCOC3=C2)C=C1	0.8772
DCMLD-BU002620	H 04	CMLD008667	[H]N1C2=C(C(N(CC3=CC=CC=C3)C2=O)C2=CC=CC=C2)C(=NCC1([H])[H])C1=CC=CC=C1	0.877575
DCMLD-BU002612	H 06	CMLD012013	CN(CC1CCCN(CCC2=CC=CC=C2)C1)CC1=CC=CN=C1	0.877819
DCMLD-BU002605	H 09	CMLD007578	[H]N1C2=C(C(N(C2=O)C2=CC=C(OC)C=C2)C2=CC=C3OCOC3=C2)C(CC(C)C)=NCC1([H])[H]	0.878141
DCMLD-BU002618	C 09	CMLD012478	CC(=O)NCC1CNC(=O)CC2(CCCCC2)CNC(=O)C2=CC=CC(=C2)C2=CC(CO1)=NN2	0.879208
DCMLD-BU002604	A 06	CMLD012517	NC1=C(C=NC2=C(C=NN12)C1=CC=CC=N1)C1=CC=C(F)C=C1	0.87925
DCMLD-BU002618	A 02	CMLD008756	Cc1ccc(cc1)S(=O)(=O)n1c2CO[C@H]([C@H](O)CBr)[C@@H](\C=C\c3ccccc3)c2c2ccccc12	0.879397
DCMLD-BU002602	F 04	CMLD008849	[H]N1C2=C(C(N(C2=O)C2=CC=CC=C2)C2=CC=CC=C2)C(CC(C)C)=NCC1([H])[H]	0.879397
DCMLD-BU002631	A 05	CMLD013303	CN1CC2CN(CC2C1)C(=O)C1=C(NC2CC3=C(C2)C=CC=C3)C=C(O)C=C1O	0.879455
DCMLD-BU002601	B 10	CMLD006444	CN1N=C2C(=O)N(C(C2=C1C1=CC=CC=C1)C1=CC=C(C)C=C1)C1=CC=CC=C1	0.879567
DCMLD-BU002632	A 03	CMLD013103	COC(=O)C\C=C\[C@H](C)[C@@H](NC(=O)C(C)(C)NC(=O)OC(C)(C)C)C1=CC=CC=C1	0.879761
DCMLD-BU002635	G 10	CMLD011139	CC(C)CC1=NNC2=C1C(N(C2=O)C1=CC2=C(OCO2)C=C1)C1=CC(=CC=C1)C(F)(F)F	0.879934
DCMLD-BU002607	F 11	CMLD009131	[H][C@]12[C@H](OC)[C@H](O)CC[C@]1(O)CN([C@@H](CC=C(C)C)[C@]2(C)O)C1=CC=C2OCOC2=C1	0.880891
DCMLD-BU002634	A 05	CMLD007994	COC(=O)C1=C(C)N(CC2=CC=C(F)C=C2)C(=S)NC1C1=CC=CC(OC)=C1	0.88092
DCMLD-BU002610	B 08	CMLD006477	C[C@H]1C[C@@H](C)O[C@@]2(C1)C(=O)NC1=C2C=CC=C1	0.881226
DCMLD-BU002638	B 02	CMLD012062	COC(=O)C1=C(C)N(CC2=CC=CC(=C2)C(F)(F)F)C(NCCN2CCOCC2)=NC1C1=CC=C(Cl)C=C1	0.881235
DCMLD-BU002636	A 05	CMLD011623	COC(=O)C1=C(C)N(CC2=CC=CC(Cl)=C2)C(=S)NC1C1=CC=CC(Cl)=C1	0.881245
DCMLD-BU002603	E 05	CMLD011627	COC(=O)C1=C(C)N(CC2=CC=CC(=C2)C(F)(F)F)C(=S)NC1C1=CC=CC(Cl)=C1	0.881245
DCMLD-BU002607	B 09	CMLD003780	COC(=O)C1=C(C)N(C)C(NCC=C)=NC1C1=CC(=CC=C1)C(F)(F)F	0.881328
DCMLD-BU002630	C 10	CMLD011782	COC(=O)C(N(C)CC1=CC=CC=C1)C(=O)OC	0.881331
DCMLD-BU002606	C 02	CMLD011037	CC(C)CC1=NNC2=C1C(N(C(CO)COC(C)=O)C2=O)C1=CC=C(F)C=C1	0.881579
DCMLD-BU002612	F 08	CMLD012001	COC(=O)C1=C(C)N(CC2=CC=C(C=C2)C(F)(F)F)C(NCC2=CC=NC=C2)=NC1C1=CC=CC=C1	0.881738
DCMLD-BU002620	C 11	CMLD012054	CCNC1=NC(C2=CC=CC=C2)C(C(=O)OC)=C(C)N1CC1=CC=C(C=C1)C(F)(F)F	0.881738
DCMLD-BU002622	C 08	CMLD012795	CC(=O)C1=C(O)C(Br)=C(O)C(Br)=C1	0.882612
DCMLD-BU002612	E 11	CMLD012728	COC1=CC=C(C=C1)[C@]12[C@H](C[C@@H](O)[C@@]1(O)C1=C(F)C=CC=C1N2C)C1=CC=CC=C1	0.882926
DCMLD-BU002625	G 11	CMLD012059	COC(=O)C1=C(C)N(CC2=CC=CC(=C2)C(F)(F)F)C(NCC2CCCCC2)=NC1C1=CC=C(Cl)C=C1	0.883045
DCMLD-BU002622	D 08	CMLD012368	COC1=CC=C(C=C1)[C@]12OC3=CC(OC)=CC(OC)=C3[C@@]1(O)C1=C([C@@H]2C2=CC=CC=C2)C(=O)NC(=N1)C1=CC=CC(OC)=C1	0.883072
DCMLD-BU002602	A 02	CMLD009250	CC(=O)OC[C@H]1O[C@@H](C=C[C@H]1OC(C)=O)C1=CC=C(F)C=C1	0.88355
DCMLD-BU002610	G 07	CMLD009213	COC1=CC=C(C=C1)C#C[C@H]1O[C@H](COC(C)=O)[C@@H](OC(C)=O)C=C1	0.883781
DCMLD-BU002600	F 02	CMLD009992	COc1ccc(cc1)[C@H]1CC2=N[C@H](O[C@@]22C[C@@](CC=C)([C@@H]1C)C(=O)N2Cc1ccncc1)C1CCNCC1	0.884263
DCMLD-BU002621	A 03	CMLD009998	COc1ccc(cc1)[C@H]1CC2=N[C@H](O[C@@]22C[C@@](CC=C)([C@@H]1C)C(=O)N2Cc1cccs1)C1CCNCC1	0.884263
DCMLD-BU002611	D 10	CMLD010342	COC(=O)C1=C(C)[C@]2(CC=C)CC(=C)C[C@](C)(C1=O)C2=O	0.884263
DCMLD-BU002607	B 10	CMLD009882	CC1=CC=C(C=C1)C1NC(=O)C2=NN(CC3=CC=CC=C3)C(=C12)C1=CC=CC=C1	0.884324
DCMLD-BU002634	A 06	CMLD010884	COC1=CC=C(C=C1F)N1C(C2=C(NN=C2CC(C)C)C1=O)C1=CC=C(F)C=C1	0.884369
DCMLD-BU002637	B 03	CMLD004876	C[C@H]1CC2=C(CO1)C1=C(CCN(C1)C(=O)C1CCCCC1)N=C2COC1=CC=CC=C1	0.884603
DCMLD-BU002600	G 04	CMLD007974	COC(=O)C1=C(C)N(CC2=CC=C(Br)C=C2)C(=S)NC1C1=CC=CC(OC)=C1	0.88498
DCMLD-BU002618	E 09	CMLD010938	CC(=O)C1=C2C=CCCN2C(=O)NC1C1=CC=C2OCOC2=C1	0.885043
DCMLD-BU002607	C 11	CMLD011587	COC1=C(Cl)C(C)=C(C=C1F)C1NC(=O)N2CCC=CC2=C1C(C)=O	0.885231
DCMLD-BU002612	A 05	CMLD012215	CC(C)CC1=NNC2=C1C(N(C2=O)C1=CC=C(C=C1)N(C)C)C1=CC=CC=C1Br	0.885458
DCMLD-BU002602	H 10	CMLD008383	[H]N1C2=C(C(NC2=O)C2=CC=CC(=C2)C(F)(F)F)C(C)=NCC1(C)C	0.885574
DCMLD-BU002624	E 07	CMLD003997	[H][C@]12O[C@](CCCC)(CC3=CC(OC)=C(OC)C=C13)OC1=C2C(=O)N(C)C2=C1C=CC=C2	0.886307
DCMLD-BU002628	G 06	CMLD008361	C[C@@H]1CC2=C(C=C3OCOC3=C2)[C@]2(O1)C(=O)NC1=CC=CC=C21	0.886414
DCMLD-BU002605	H 08	CMLD009116	COc1ccc2NC(=O)[C@]3(CC(C)=C[C@H](COc4cccc(F)c4)O3)c2c1	0.886414
DCMLD-BU002617	H 07	CMLD009564	CC1=NN(C2=C1C(NC2=O)C1=CC=CC(=C1)C(F)(F)F)C1=CC(C)=CC(C)=C1	0.886456
DCMLD-BU002618	A 05	CMLD010846	CCC1=CCN(C\C1=C(\C1=CC=CC=C1)C1=CC(=CC=C1)N(C)C)S(=O)(=O)C1=CC=C(C)C=C1	0.886518
DCMLD-BU002630	D 03	CMLD011260	[H][C@]12[C@@H](CC[C@]1(COC(C)=O)CC[C@]1(C)[C@@H]2CC[C@]2([H])[C@@]3(C)CC[C@@H](O)[C@@](C)(O)[C@]3([H])CC[C@@]12C)C(C)=O	0.886603
DCMLD-BU002622	H 05	CMLD007152	[H]C1([H])CN=C(C2=C(N1C)C(=O)N(C2C1=CC=C(Br)C=C1)C1=CC=CC=C1)C1=CC=CC=C1	0.886942
DCMLD-BU002603	B 09	CMLD009221	CC(=O)OC[C@H]1O[C@@H](C=C[C@H]1OC(C)=O)C#CC1=CC=C(C=C1)C(F)(F)F	0.887423
DCMLD-BU002604	A 05	CMLD008249	CC1=C(C(C)=NO1)S(=O)(=O)N1CCCC2=C1C=CC(=N2)C1=CC=CC=C1	0.887552
DCMLD-BU002607	G 11	CMLD008748	COC[C@H]1O[C@@H](C=C[C@@H]1OCC#Cc1cc(ccc1N)[N+]([O-])=O)c1ccccc1	0.887552
DCMLD-BU002599	G 10	CMLD008990	[H][C@]12[C@H](OC)[C@H](O)CC[C@]1(O)CN(C1=CC=CN=C1)[C@]2(C)[C@H](O)CC=C(C)C	0.887795
DCMLD-BU002635	A 04	CMLD009293	[H][C@]12N([C@@H](C[C@]1(C1=CC=CC=C1N2C(=O)OCC1=CC=CC=C1)C1=C(NC2=C1C=CC=C2)C=O)C(=O)NC)C(=O)OC(C)(C)C	0.887909
DCMLD-BU002633	E 08	CMLD013332	COC(=O)[C@@H]1[C@@H](C2=CC=CC=C2)[C@@]2(OC3=CC(OC)=CC(OC)=C3[C@]2(O)C1=O)C1=CC=C(OC)C=C1	0.888148
DCMLD-BU002632	C 03	CMLD008918	[H]N1C2=C(C(N(C2=O)C2=CC=CC=C2)C2=CC=C(C)C=C2)C(C)=NCC1([H])[H]	0.888191
DCMLD-BU002635	F 11	CMLD008393	[H]C1([H])CN=C(C2=C(N1C)C(=O)NC2C1=CC=C2OCOC2=C1)C1=CC=CC=C1	0.888311
DCMLD-BU002638	E 11	CMLD012561	COC(=O)[C@@H]1[C@@H](C2=CC=CC=C2)[C@@]2(OC3=CC(OC)=CC(OC)=C3[C@@]22NC(=N[C@@]12O)C1CCCCC1)C1=CC=C(OC)C=C1	0.888842
DCMLD-BU002617	H 07	CMLD009032	COc1ccc(OC[C@H]2O[C@@]3(CC(C)=C2)C(=O)Nc2cc(F)ccc32)cc1	0.889175
DCMLD-BU002631	D 10	CMLD009501	C[C@H]1[C@@H](CC(=O)C2=C1C(C(=O)NCCC1=CNC3=CC=CC=C13)=C(N2)C1=CC=CC=C1)C1=CC=CC=C1	0.889363
DCMLD-BU002624	C 02	CMLD010803	[H]C#CCN1C(=O)N(C(C2=CC=CC=C2)C(C(=O)OC)=C1C)C(C)=O	0.889468
DCMLD-BU002612	B 09	CMLD012016	COC(=O)C1=C(C)N(CC2=CC=C(C=C2)C(F)(F)F)C(NCCCOC(C)C)=NC1C1=CC=CC=C1	0.889576
DCMLD-BU002607	H 08	CMLD009276	COC1=C(C=CC=C1)C#C[C@H]1O[C@H](COC(C)=O)[C@H](OC(C)=O)C=C1	0.889851
DCMLD-BU002630	E 06	CMLD008290	CCOC(=O)CN1CCCC2=C1C=C(CC)C(CC)=N2	0.890041
DCMLD-BU002620	D 09	CMLD012547	[H][C@@]12CCC3(OCCO3)[C@]1(CC(C)=C[C@]13O[C@H]1C(=O)[C@H]1O[C@H]1[C@]23O)O[Si](C)(C)C	0.89044
DCMLD-BU002612	B 07	CMLD012234	COC1=CC=C(C=C1OC)[C@@H]1[C@H]([C@H]([C@@H]1C1=CC(OC)=C(OC)C=C1)C(=O)NC1CCCC1)C(=O)NC1CCCC1	0.890736
DCMLD-BU002620	H 07	CMLD006899	COC1=C(OC)C=C2[C@@H]3O[C@](CCN4C(=O)C5=C(C=CC=C5)C4=O)(CC2=C1)OC1=C3C(=O)CC(C)(C)C1	0.891286
DCMLD-BU002606	G 03	CMLD008235	CC1=CC2=C(CCCN2S(=O)(=O)C2=CC=CC=C2)N=C1C	0.891286
DCMLD-BU002604	D 10	CMLD011783	CCCCC\C=C\NC(=O)C1=CC=CC=C1	0.891462
DCMLD-BU002622	D 02	CMLD012065	COCCNC1=NC(C2=CC=C(Cl)C=C2)C(C(=O)OC)=C(C)N1CC1=CC=CC(=C1)C(F)(F)F	0.891602
DCMLD-BU002608	G 05	CMLD007982	CC(=O)C1=C(C)N(CC2=CC=C(F)C=C2)C(=S)NC1C1=CC=CC(Cl)=C1	0.891746
DCMLD-BU002608	G 11	CMLD009132	[H][C@]12[C@H](OC)[C@H](O)CC[C@]1(O)CN([C@@H](CC=C(C)C)[C@]2(C)O)C1=CC(C)=CC=C1C	0.891937
DCMLD-BU002600	A 06	CMLD012341	CCOC1=C(C=C2OCOC2=C1)C1(C(=O)NC2=C1C=CC(F)=C2)C1=C(OCC)C=C2OCOC2=C1	0.892239
DCMLD-BU002632	H 08	CMLD012376	COC(=O)[C@H]1[C@H]([C@@H]([C@@H]1C1=CC=C(OC)C=C1)C1=CC=C(OC)C=C1)C(=O)OC	0.892239
DCMLD-BU002599	A 10	CMLD008320	[H]N1C2=C(C(NC2=O)C2=CC=CC=C2)C(C)=NCC1(C)C	0.892417
DCMLD-BU002602	G 06	CMLD011876	COC(=O)[C@@H]1[C@@H](O)[C@@]2(O)C3=C(OC)C=C(OC)C=C3O[C@]2([C@H]1C1=CC=CC=C1)C1=CC=C(Br)C=C1	0.892433
DCMLD-BU002606	D 09	CMLD010984	COC1=CC=C(C=C1)N1C(C2=C(CC(C)C)N(CC=C)N=C2C1=O)C1=CC=C(F)C=C1	0.892527
DCMLD-BU002603	A 08	CMLD006340	CCCC[C@]12CC3=CC(OC)=C(OC)C=C3[C@H](O1)C1=C(CC(C)(C)CC1=O)O2	0.892531
DCMLD-BU002601	E 10	CMLD011784	OC1=C(O)C=C(CCNC=O)C=C1	0.892909
DCMLD-BU002635	B 11	CMLD011790	CC(C)(C)[Si](C)(C)OCC1=C[C@H](O)[C@@H]2O[C@@H]2C11OCC(C)(C)CO1	0.892909
DCMLD-BU002615	C 04	CMLD012209	CN(CC1CCCN(CCC2=CC=CC=C2)C1)CC1=CC=NC=C1	0.893376
DCMLD-BU002603	A 08	CMLD009215	COC1=C(C=CC=C1)C#C[C@H]1O[C@H](COC(C)=O)[C@@H](OC(C)=O)C=C1	0.893493
DCMLD-BU002609	H 06	CMLD007358	CC1=NN(CC2=CC=CC=C2)C2=C1C(NC2=O)C1=CC=CC(=C1)C(F)(F)F	0.893776
DCMLD-BU002623	C 02	CMLD008219	COC1=CC=C(C=C1)S(=O)(=O)N1CCCC2=C1C=CC(=N2)C1=CC=CC=C1	0.893776
DCMLD-BU002600	D 05	CMLD011626	COC(=O)C1=C(C)N(CC2=CC=CC(=C2)C(F)(F)F)C(=S)NC1C1=CC=CC(Br)=C1	0.894289
DCMLD-BU002627	B 11	CMLD012276	COC(=O)[C@H]1[C@@H]([C@H]([C@@H]1C1=CC=CC=C1)C1=CC=CC=C1)C(=O)OC	0.894695
DCMLD-BU002621	B 02	CMLD012733	[H][C@]12CC(C)(C)[C@]1([H])CC[C@]1(C)OC3=C(C(=O)C(C)(C)C(=O)C3(C)C)[C@]([H])(C(=O)C(C)C)[C@@]1([H])CCC2=C	0.894718
DCMLD-BU002602	C 10	CMLD007582	[H]N1C2=C(C(N(C2=O)C2=CC=C(OC)C=C2)C2=CC=C(C)C=C2)C(CC(C)C)=NCC1([H])[H]	0.895729
DCMLD-BU002627	C 03	BU-0001035	COC(=O)C1=C(C)N(CC2=CC=C(Cl)C=C2)C(=S)NC1C1=CC=CC=C1	0.895805
DCMLD-BU002606	B 06	CMLD008366	C[C@H]1\C=C\CC(=O)OCCC(OC2=CC=CC=C2)C(=O)N[C@@H](CC2=CNC3=C2C=CC=C3)C(=O)N[C@H]1C1=CC=CC=C1	0.895921
DCMLD-BU002622	B 09	CMLD009854	CC(C)C1=C2C(NC(=O)C2=NN1C1=CC=C(F)C=C1)C1=CC=C(Br)C=C1	0.895979
DCMLD-BU002618	A 03	CMLD012577	COC(=O)C1=C(C)NC(=O)NC1C1=CC=C(Br)C=C1	0.896014
DCMLD-BU002609	F 10	CMLD008989	[H][C@]12[C@H](OC)[C@H](O)CC[C@]1(O)CN(C1=CC(=CC=C1)C#N)[C@]2(C)[C@H](O)CC=C(C)C	0.896079
DCMLD-BU002600	C 09	CMLD009125	CC1=C[C@H](COc2cccc(F)c2)O[C@]2(C1)C(=O)N(Cc1ccccc1)c1ccccc21	0.896079
DCMLD-BU002614	C 07	CMLD012018	O=C1C=CC(=O)N1C1=CC=CC=C1	0.896107
DCMLD-BU002622	B 11	CMLD007426	CC(C)CC1=NNC2=C1C(N(C2=O)C1=CC=CC=C1)C1=CC=CC(=C1)C(F)(F)F	0.89645
DCMLD-BU002601	F 11	CMLD007431	COC1=CC=C(C=C1)N1C(C2=C(NN=C2CC(C)C)C1=O)C1=CC=C(F)C=C1	0.89645
DCMLD-BU002609	A 09	CMLD008310	[H]C1([H])CN=C(C2=C(N1C)C(=O)NC2C1=CC=CC(=C1)C(F)(F)F)C1=CC=CC=C1	0.896523
DCMLD-BU002637	H 02	CMLD012081	CCN1C(C)=C(C(N=C1NCC(C)C)C1=CC=C(Cl)C=C1)C(=O)OC	0.896786
DCMLD-BU002600	A 11	CMLD012553	COC(=O)[C@@H]1[C@@H](C2=CC=CC=C2)[C@@]2(OC3=CC(OC)=CC(OC)=C3O[C@]2(C1=O)C1=CC=CN1C)C1=CC=C(OC)C=C1	0.896835
DCMLD-BU002612	B 02	CMLD011224	COC1=CC=C(C=C1)[C@H]1C[C@@H](C2=CC=CC=C2)C2=CC3=C(OCO3)C=C2O1	0.89714
DCMLD-BU002610	D 04	CMLD011618	COC(=O)C1=C(C)N(CC2=CC=CC=C2Cl)C(=S)NC1C1=CC=CC(Br)=C1	0.897188
DCMLD-BU002614	G 03	CMLD011945	COC(=O)C1=C(C)N(CCC2=CC=CS2)C(=S)NC1C1=CC=C(OC)C=C1	0.897414
DCMLD-BU002615	H 09	CMLD012040	COC1=CC=C(C=C1)[C@@]12OC3=CC(OC)=CC(OC)=C3[C@]1(O)C1=C([C@H]2C2=CC=CC=C2)C(=O)NC(=N1)N1CCOCC1	0.897414
DCMLD-BU002630	D 03	CMLD008229	CC1=CC2=C(CCCN2S(=O)(=O)C2=CC=C(C=C2)C(F)(F)F)N=C1C	0.89751
DCMLD-BU002620	E 03	CMLD008230	CCC1=CC2=C(CCCN2S(=O)(=O)C2=CC=C(C=C2)C(F)(F)F)N=C1CC	0.89751
DCMLD-BU002607	B 08	CMLD010280	COC1=C(CN2N=C(C(C)C)C3=C2C(=O)NC3C2=CC=CC=C2)C=CC=C1	0.897549
DCMLD-BU002625	F 06	CMLD011877	CONC(=O)[C@@H]1[C@@H](O)[C@@]2(O)C3=C(OC)C=C(OC)C=C3O[C@]2([C@H]1C1=CC=CC=C1)C1=CC=C(Br)C=C1	0.898376
DCMLD-BU002624	A 05	CMLD011323	COC(=O)C1=C(C)OC2=CC=CC=C2[C@@H]1C1=CC=CC=C1	0.898645
DCMLD-BU002628	G 10	CMLD011417	CC(=O)C1=C(C)N(CC2=CC=CC=C2)C(=S)NC1C1=CC(Cl)=CC=C1	0.898645
DCMLD-BU002616	E 10	CMLD009894	CC1=CC(=CC(C)=C1)N1N=C2C(=O)NC(C2=C1C1=CC=CC=C1)C1=CC=C2OCOC2=C1	0.898893
DCMLD-BU002632	E 04	CMLD005250	CCN1C(C)=C([C@@H](N=C1NCC1=CC(=CC=C1)C(F)(F)F)C1=CC=CC(=C1)C(F)(F)F)C(=O)OC	0.898915
DCMLD-BU002610	A 09	CMLD006581	C[C@H]1O[C@@]2(CC(C)=C1)C(=O)NC1=C2C(Br)=CC=C1	0.899186
DCMLD-BU002602	D 11	CMLD008210	COC1=CC=C(C=C1)C1=NC2=C(C=C1)N(CCC2)S(=O)(=O)C1=CC=CS1	0.899865
DCMLD-BU002620	D 05	CMLD012335	COC(=O)C1=C(C)N(CC2=CC(=CC=C2)C(F)(F)F)C(NCC2=CC=C(OC)C=C2)=NC1C1=CC=C(Cl)C=C1	0.899878
DCMLD-BU002625	F 10	CMLD005555	COC1=CC(OC)=CC(CO[C@H]2CC=C(O[C@@H]2CO)C2=CC=CC=C2)=C1	0.9
DCMLD-BU002625	C 04	CMLD011475	CC(=O)C1=C2C=CCCN2C(=O)NC1C1=CC=C2OCCC2=C1	0.900059
DCMLD-BU002605	C 04	CMLD011309	COC1=CC(OC)=C2C(OC(CC3=CC4=C(C=CC=C4)C=C3)(C2=O)C2=CC=C(Br)C=C2)=C1	0.900151
DCMLD-BU002627	D 10	CMLD013173	OC1C2=C(C=CC=C2)C2=C3OCOC4=C3C3=C(OCOC3=C12)C=C4	0.90022
DCMLD-BU002619	F 05	CMLD003563	[H][C@@]12N(CC#CC)C3=CC=CC=C3[C@@]11C[C@H](N(C1=NC(C(=O)OC)=C2C(=O)OC)S(=O)(=O)C1=CC=C(Br)C=C1)C(=O)OC	0.900642
DCMLD-BU002619	A 07	CMLD007361	[H]N1C2=C(C(N(C2=O)C2=CC=CC=C2)C2=CC=C(Br)C=C2)C(C)=NCC1(C)C	0.900751
DCMLD-BU002610	B 11	CMLD006457	[H]N1C2=C(C(N(C2=O)C2=CC=C(OC)C=C2)C2=CC=C(Br)C=C2)C(=NCC1([H])[H])C(C)C	0.900754
DCMLD-BU002621	A 09	CMLD007855	[H]N1C2=C(C(N(CC3=CC=CC=C3)C2=O)C2=CC=C(F)C=C2)C(=NCC1([H])[H])C(C)C	0.900754
DCMLD-BU002630	C 02	CMLD009252	CC(=O)OC[C@H]1O[C@@H](C=C[C@H]1OC(C)=O)C1=CC=C(C=C1)C(C)(C)C	0.900988
DCMLD-BU002604	C 02	BU-0001081	COC(=O)C1=C(C)N(CC2=CC=C(Cl)C=C2)C(=S)NC1C1=CC=C(Br)C=C1	0.901218
DCMLD-BU002614	G 06	CMLD007187	COCC1=NNC2=C1C(N(CC1=CC=CC=C1)C2=O)C1=CC2=C(OCO2)C=C1	0.901245
DCMLD-BU002600	C 05	CMLD012217	COC1=CC=C(C=C1F)N1C(C2=C(NN=C2CC(C)C)C1=O)C1=CC=CC=C1Br	0.901293
DCMLD-BU002633	C 02	CMLD012734	[H][C@]12CC(C)(C)[C@]1([H])CC[C@@]1(C)OC3=C(C(=O)C(C)(C)C(=O)C3(C)C)[C@@]([H])(C(=O)C(C)C)[C@]1([H])CCC2=C	0.901321
DCMLD-BU002622	C 04	CMLD012312	COC1=CC=C(C=C1)[C@@]12OC3=CC(OC)=CC(OC)=C3[C@]1(NCC1=CC=CC=C1)C(=O)C[C@H]2C1=CC=CC=C1	0.901406
DCMLD-BU002619	B 05	CMLD011624	COC(=O)C1=C(C)N(CC2=CC=C(C=C2)C(F)(F)F)C(=S)NC1C1=CC=CC(Br)=C1	0.901536
DCMLD-BU002630	A 03	CMLD012928	COC1=CC(OC)=C(C(=O)N2CC3=C(C2)C=CC=C3)C(Br)=C1	0.901631
DCMLD-BU002636	C 07	CMLD010910	[H][C@@](CCC(C)=C)(CC1=C2O[C@@]([H])(CC(=O)C2=C(O)C=C1O)C1=CC=C(O)C=C1)C(C)=C	0.901656
DCMLD-BU002620	H 09	CMLD011362	CC(=O)C1=C2C=CCCN2C(=O)NC1C1=CC=C(C)C=C1	0.901656
DCMLD-BU002609	E 02	CMLD009608	CC(C)CC1=NN(C2=C1C(NC2=O)C1=CC=C(Br)C=C1)C1=CC=CC=C1	0.901807
DCMLD-BU002628	D 09	CMLD003124	COCOC1=C(C=C(OC)C=C1)C(=O)\C=C\C1=CC(Br)=C(OC)C=C1	0.901875
DCMLD-BU002626	A 03	CMLD008401	[H]N1C2=C(C(N(CC=C)C2=O)C2=CC=C(Br)C=C2)C(=NCC1([H])[H])C1=CC=CC=C1	0.90201
DCMLD-BU002603	H 05	CMLD007339	[H]N1C2=C(C(N(C2=O)C2=CC=C(OC)C=C2)C2=CC=C(F)C=C2)C(=NCC1(C)C)C1=CC=CC=C1	0.902141
DCMLD-BU002626	A 11	CMLD008207	O=S(=O)(N1CCCC2=C1C=CC(=N2)C1=CC=CC=C1)C1=CC=CS1	0.902571
DCMLD-BU002608	H 09	CMLD005181	COC(=O)C1=C(C)N(CC2=CC=CC=C2)C(NCCC2=CNC3=CC=CC=C23)=N[C@H]1C1=CC=C(Br)C=C1	0.902613
DCMLD-BU002629	A 05	CMLD013032	CC1(C)CN2C3=C(C1)C=C1C=CC=C(N31)C(=O)N1C[C@H](O)C[C@H]1C2=O	0.902619
DCMLD-BU002631	B 05	CMLD012216	COC1=CC=C(C=C1F)N1C(C2=C(NN=C2CC(C)C)C1=O)C1=C(Cl)C=CC=C1Cl	0.903932
DCMLD-BU002632	E 06	CMLD010890	COC1=CC=C(C=C1)N1C(C2=C(NN=C2CC(C)C)C1=O)C1=CC=CC(F)=C1	0.903949
DCMLD-BU002615	A 09	CMLD012380	CCC1=CC2=C(CCCN2S(=O)(=O)C2=CC=C(OC)C=C2)N=C1CC	0.904461
DCMLD-BU002612	G 11	CMLD011592	COC1=C(C=C(F)C=C1)C1NC(=O)N2CCC=CC2=C1C(C)=O	0.904508
DCMLD-BU002616	A 03	CMLD011254	[H][C@]12[C@@H](CC[C@@]1(CC[C@]1(C)[C@@H]2CC[C@]2([H])[C@@]3(C)CCC(=O)C(C)(C)[C@]3([H])CC[C@@]12C)C(=O)OC)C(C)=C	0.904666
DCMLD-BU002631	A 04	CMLD013112	COC(=O)C\C=C\[C@H](C)[C@@H](NC(=O)[C@@H](CC1=CNC2=CC=CC=C12)NC(=O)OC(C)(C)C)C1=CC=CC=C1	0.904942
DCMLD-BU002635	F 09	CMLD012164	CN1C(C)=C(C(=O)N2CCCC2)C(=C1C)S(=O)(=O)NC1=C(C)C=CC(Cl)=C1	0.905426
DCMLD-BU002606	F 11	CMLD011591	CC(=O)C1=C2C=CCCN2C(=O)NC1C1=CC(F)=CC=C1[N+]([O-])=O	0.905991
DCMLD-BU002624	F 09	CMLD011129	CC(C)CC1=NNC2=C1C(N(CC1CCN(C)C1)C2=O)C1=CC=C(F)C=C1	0.90625
DCMLD-BU002619	A 08	CMLD007400	[H]N1C2=C(C(N(C2=O)C2=CC=C(OC)C=C2)C2=CC=CC(=C2)C(F)(F)F)C(CC(C)C)=NCC1(C)C	0.906311
DCMLD-BU002637	A 08	CMLD006471	O[C@@H](COCC1=CC=CC=C1)CC#CCOC1=CC=CC=C1	0.90637
DCMLD-BU002622	D 03	CMLD010040	CC(C)[C@H]1O[C@@]23C[C@@H]([C@H](C)[C@H](CC2=N1)c1ccccc1)C(=O)N3Cc1cccs1	0.906407
DCMLD-BU002599	B 11	CMLD010436	C[C@]1(O)[C@@H]2C=C[C@@](C)([C@H]3OCC[C@@H]23)C1=O	0.906407
DCMLD-BU002636	A 09	CMLD012544	[H][C@]12CC(C)=CC3=C(C=CC(O)=C3)[C@]1([H])C=CC2=O	0.906427
DCMLD-BU002616	B 02	CMLD010339	[H][C@@](OCC1=CC=CC=C1)(C(F)(F)F)[C@@]12[C@@H]3[C@@H](C(=O)N(CCC4=CC=C(OC)C(OC)=C4)C3=O)[C@]([H])(C3=CC=CC=C13)C1=C2C=CC=C1	0.90654
DCMLD-BU002622	B 02	CMLD009251	CC(=O)OC[C@H]1O[C@@H](C=C[C@H]1OC(C)=O)C1=CC=C(C)C=C1	0.906801
DCMLD-BU002605	F 10	CMLD009737	C\C=C\[C@H]1CC(=O)C2=C(O)C(C)=C(O)C(C)=C2[C@@]11C(=O)OC(C)=CC1=O	0.906801
DCMLD-BU002613	A 06	CMLD012777	OC1=C(C=O)C(O)=C(C(N2CCOCC2)C2=CC=CC=C2)C(O)=C1C=O	0.906823
DCMLD-BU002609	A 03	CMLD008226	CC1=C(C=CC=C1)S(=O)(=O)N1CCCC2=C1C=CC(=N2)C1=CC=C(F)C=C1	0.907469
DCMLD-BU002606	F 04	CMLD008243	FC1=CC=C(C=C1)S(=O)(=O)N1CCCC2=C1C=CC(=N2)C1=CC=CC=C1	0.907469
DCMLD-BU002636	B 10	CMLD012048	COC1=CC=C(C=C1)[C@@]12OC3=CC(OC)=CC(OC)=C3[C@]1(O)C1=C([C@@H]2C2=CC=CC=C2)C(=O)NC(=N1)C1=CC=CC=C1	0.907864
DCMLD-BU002632	C 03	CMLD010025	CCC(CC)[C@H]1O[C@@]23C[C@@H]([C@H](C)[C@H](CC2=N1)c1ccccc1)C(=O)N3Cc1ccccc1	0.907883
DCMLD-BU002603	C 07	CMLD010273	COC1=CC=C(C=C1)N1C(C2=C(N(C)N=C2C)C1=O)C1=CC=C(Br)C=C1	0.907883
DCMLD-BU002615	B 09	CMLD010292	COC1=CC=CC=C1CN1N=C2C(=O)NC(C2=C1CC(C)C)C1=CC=C(C)C=C1	0.907883
DCMLD-BU002617	F 02	CMLD012195	CC1(C)OC(=O)C2=C(CCCN(CCCCOC3=CC=C(CN4CCCC4)C=C3)CCC3=CC=CC=C3)C=CC=C2O1	0.907891
DCMLD-BU002607	A 10	CMLD007579	[H]N1C2=C(C(N(C2=O)C2=CC=C(OC)C=C2)C2=CC=C(C)C=C2)C(=NCC1([H])[H])C1=CC=CC=C1	0.908291
DCMLD-BU002599	C 10	CMLD008985	[H][C@]12[C@H](OC)[C@H](O)CC[C@]1(O)CN([C@@H](CC=C(C)C)[C@]2(C)O)C1=CC=C(C=C1)C#N	0.908505
DCMLD-BU002628	D 11	CMLD008997	[H][C@]12[C@H](OC)[C@H](O)CC[C@]1(O)CN([C@@H](CC=C(C)C)[C@]2(C)O)C1=CC(=CC=C1)C#N	0.908505
DCMLD-BU002625	A 09	CMLD009122	COc1ccc(OC[C@@H]2O[C@]3(CC(C)=C2)C(=O)N(Cc2ccccc2)c2ccccc32)cc1	0.908505
DCMLD-BU002608	G 05	CMLD008258	COC1=CC=C(C=C1)C1=NC2=C(C=C1)N(CCC2)S(=O)(=O)C1=CC=C(C=C1)C#N	0.908714
DCMLD-BU002619	A 09	CMLD012476	O=C1CC2(CCCCC2)CNC(=O)C2=CC(=CC=C2)C2=CC(COC[C@@H](N1)C1=CC=CC=C1)=NN2	0.908911
DCMLD-BU002611	G 09	CMLD011572	COC1=CC(F)=CC=C1C1N(C(=O)C2=C1C(CC(C)C)=NN2)C1=CC=C(C=C1)N(C)C	0.908956
DCMLD-BU002599	A 11	CMLD009910	CCC1=CC=CC=C1N1N=C2C(=O)NC(C2=C1C1=CC=CC=C1)C1=CC=C(C)C=C1	0.909091
DCMLD-BU002614	A 02	CMLD011038	CC(C)CC1=NNC2=C1C(N(CC(C)(CO)CO)C2=O)C1=CC=C(F)C=C1	0.909539
DCMLD-BU002602	C 08	CMLD009042	COc1ccc(OC[C@@H]2O[C@]3(CC(C)=C2)C(=O)Nc2ccccc32)cc1	0.909886
DCMLD-BU002624	E 05	CMLD008255	O=S(=O)(N1CCCC2=C1C=CC(=N2)C1=CC=CC=C1)C1=CC=C(C=C1)C#N	0.909959
DCMLD-BU002610	B 10	CMLD008324	[H]N1C2=C(C(NC2=O)C2=CC=C(F)C=C2)C(CC(C)C)=NCC1(C)C	0.910211
DCMLD-BU002629	E 04	CMLD005051	[H][C@@]12N(CC=C(C)C)C3=CC=CC=C3[C@@]11CCC(=O)N(CCC3=NC=CC=C3)C1=NC(C(=O)OC)=C2C(=O)OC	0.910512
DCMLD-BU002622	D 08	CMLD012245	COC1=CC(=CC(OC)=C1OC)[C@@H]1[C@H]([C@@H]([C@H]1C1=CC(OC)=C(OC)C(OC)=C1)C(=O)NCC1CC1)C(=O)NCC1CC1	0.91053
DCMLD-BU002617	C 08	CMLD008082	[H]N1C2=C(C(N(CC3=CC=CC=C3)C2=O)C2=CC=C3OCOC3=C2)C(=NCC1([H])[H])C(C)C	0.910804
DCMLD-BU002619	H 03	CMLD004735	CC\C=C\C[C@]1(C=C[C@@H](C)[C@@H](N1C(=O)C(F)(F)F)C1=CC=CC=C1Br)C(=O)OC	0.911159
DCMLD-BU002628	B 04	CMLD009325	[H][C@]12NC3=CC=CC=C3[C@]1(CCN2C(=O)CC1=CC=C(C)C=C1)C1=C(NC2=C1C=CC=C2)C(=O)OC	0.911161
DCMLD-BU002610	G 09	CMLD008979	[H][C@]12[C@H](OC)[C@H](O)CC[C@]1(O)CN([C@@H](CC=C(C)C)[C@]2(C)O)C1=CC=C(NC(C)=O)C=C1	0.911267
DCMLD-BU002619	D 10	CMLD008987	[H][C@]12[C@H](OC)[C@H](O)CC[C@]1(O)CN(C1=CC3=C(C=C1)N=CO3)[C@]2(C)[C@H](O)CC=C(C)C	0.911267
DCMLD-BU002605	H 09	CMLD008319	[H]N1C2=C(C(NC2=O)C2=CC=CC=C2)C(CC(C)C)=NCC1(C)C	0.91158
DCMLD-BU002612	A 09	CMLD007557	CCCC1=CC2=C(C(O)=CC=C2OC)C(=O)N1C	0.911665
DCMLD-BU002619	G 05	CMLD011630	COC(=O)C1=C(C)N(CC2=CC=C(Cl)C=C2)C(=S)NC1C1=CC=C(Cl)C=C1	0.911682
DCMLD-BU002601	A 05	CMLD011491	CC(=O)C1=C2C=CCCN2C(=O)NC1C1=CC(F)=CC(Cl)=C1	0.911922
DCMLD-BU002624	G 04	CMLD008850	[H]N1C2=C(C(N(C2=O)C2=CC=CC=C2)C2=CC=CC=C2)C(C)=NCC1([H])[H]	0.91206
DCMLD-BU002611	C 02	CMLD008099	CCC(CC)[C@H]1O[C@@]23C[C@@](CC=C)([C@H](C)[C@H](CC2=N1)c1ccc(OC)cc1)C(=O)N3Cc1cccs1	0.912312
DCMLD-BU002634	G 07	CMLD012791	COC1=CC(O)=C(C(=O)COCC2=CC=CC=C2)C(OC)=C1	0.912326
DCMLD-BU002627	F 07	CMLD003998	CCC[C@]12CC3=CC(OC)=C(OC)C=C3[C@H](O1)C1=C(O2)C2=C(C=CC=C2)N(C)C1=O	0.912448
DCMLD-BU002619	G 06	CMLD010616	CNC(=O)C1=NN=C(C(=O)OC)C2=C1C1=CC=CC=C1N2S(=O)(=O)C1=CC=C(C)C=C1	0.91264
DCMLD-BU002611	B 09	CMLD007867	[H]N1C2=C(C(N(CC3=CC=CC=C3)C2=O)C2=CC=C(F)C=C2)C(C)=NCC1([H])[H]	0.913317
DCMLD-BU002608	D 03	CMLD007950	COC(=O)C1=C(C)N(CC2=CC=CC=C2)C(=S)NC1C1=CC=C(C=C1)C1=CC=CC=C1	0.913396
DCMLD-BU002615	E 04	CMLD011480	CC(=O)C1=C2C=CCCN2C(=O)NC1C1=CC=C(C=C1)C1=CC(C)=CC=C1	0.913405
DCMLD-BU002619	C 03	CMLD008228	COC1=CC=C(C=C1)C1=NC2=C(C=C1)N(CCC2)S(=O)(=O)C1=C(C)C=CC=C1	0.913693
DCMLD-BU002603	H 04	CMLD008248	CCC1=CC2=C(CCCN2S(=O)(=O)C2=C(C)ON=C2C)N=C1CC	0.913693
DCMLD-BU002636	H 05	CMLD008259	CC1=CC=C(C=C1)S(=O)(=O)N1CCCC2=C1C=C(C)C(C)=N2	0.913693
DCMLD-BU002628	A 04	CMLD011303	OC1=CC=CC=C1C(=O)\C=C\C1=C(Br)C=CC=C1	0.913698
DCMLD-BU002622	A 06	CMDJR0093	CCC(C)CCOS(=O)(=O)NCC(F)(F)F	0.913856
DCMLD-BU002599	A 06	CMLD009382	[H][C@]12NC3=CC=CC=C3[C@]1(CCN2C(=O)CC1=CC=C2OCOC2=C1)C1=C(NC2=C1C=C(OC)C=C2)C(=O)OC	0.914067
DCMLD-BU002633	E 02	CMLD013099	[H][C@@]12C[C@H](C)[C@@H](N1C(=O)[C@H]1CCCN1C(=O)C2)C1=CC=CC=C1	0.914385
DCMLD-BU002606	H 08	CMLD007408	[H]N1C2=C(C(N(C2=O)C2=CC=C(OC)C=C2)C2=CC=C(Br)C=C2)C(=NCC1(C)C)C1=CC=CC=C1	0.914651
DCMLD-BU002618	A 06	CMLD012451	O[C@H](CCC=C)COC1=C(C=C2OCOC2=C1)C1(C(=O)NC2=CC=C(F)C=C12)C1=C(OC[C@H](O)CCC=C)C=C2OCOC2=C1	0.914851
DCMLD-BU002624	D 09	CMLD003795	COC(=O)C1=C(C)N(C)C(NCC2=CC3=C(OCO3)C=C2)=NC1C1=CC=C(Cl)C=C1	0.914938
DCMLD-BU002633	H 07	CMLD012364	COC1=CC=C(C=C1)C1=NC2=C([C@@H](C3=CC=CC=C3)[C@@]3(OC4=CC(OC)=CC(OC)=C4[C@]23O)C2=CC=C(OC)C=C2)C(=O)N1	0.915156
DCMLD-BU002620	A 10	CMLD011363	CC(=O)C1=C2C=CCCN2C(=O)NC1C1=CC=C(Cl)C=C1	0.915203
DCMLD-BU002631	H 10	CMLD011418	CC(=O)C1=C(C)N(CC2=CC=CC=C2)C(=S)NC1C1=CC=C(F)C=C1	0.915203
DCMLD-BU002615	H 02	CMLD004420	COC(=O)C\C=C\[C@H](C)[C@H](NC(=O)C(F)(F)F)C1=CC=C(C=C1)[N+]([O-])=O	0.915214
DCMLD-BU002631	E 07	CMLD009009	CN1C(=O)[C@@]2(CC(C)=C[C@@H](COc3ccc(Br)cc3)O2)c2ccccc12	0.915409
DCMLD-BU002629	E 06	CMLD006558	CC(C)C1=C2C(N(C(=O)C2=NN1C)C1=CC=CC=C1)C1=CC=CC=C1	0.915493
DCMLD-BU002608	A 09	CMLD013338	[H][C@@]12C=C(C)CC(C)(C)[C@]1([H])[C@]([H])(C1=C2C2=C(NC3=CC=CC=C3C2=O)C(O)=C1OC)C1=CC(OC)=C(O)C2=C1C(=O)C1=C(N2)C=CC=C1	0.915677
DCMLD-BU002638	F 11	CMLD012281	COC(=O)[C@H]1[C@@H]([C@H]([C@@H]1C1=CC=C(OC)C(OC)=C1OC)C1=C(OC)C(OC)=C(OC)C=C1)C(=O)OC	0.915809
DCMLD-BU002618	G 10	CMLD006111	[H]N1C2=C(C(N(CC=C)C2=O)C2=CC=CC=C2)C(=NCC1([H])[H])C1=CC=CC=C1	0.915829
DCMLD-BU002625	B 03	CMLD008917	[H]N1C2=C(C(N(C2=O)C2=CC=CC=C2)C2=CC=C(C)C=C2)C(CC(C)C)=NCC1([H])[H]	0.915829
DCMLD-BU002606	D 07	CMLD003996	CCCCC[C@]12CC3=CC(OC)=C(OC)C=C3[C@H](O1)C1=C(O2)C2=C(C=CC=C2)N(C)C1=O	0.916183
DCMLD-BU002629	C 06	CMLD004140	CCOC(=O)CN1C(=O)N[C@@H](CCC2=CC=CC=C2)C(C(C)=O)=C1C	0.91668
DCMLD-BU002627	B 03	CMLD006770	COC(=O)C1=CC2=C(C(=O)N(CC3=CC=C(C)C=C3)C2)C2=C1N(C1=CC=CC=C21)S(=O)(=O)C1=CC=CC=C1	0.916737
DCMLD-BU002625	B 09	CMLD007566	[H][C@@]1(OCC2=C(C(OC)=CC=C2)[C@]1([H])\C=C\C1=CC=CC=C1)[C@H](O)COC	0.916737
DCMLD-BU002628	G 04	CMLD010723	CC1=CC(C)=C2C(=C1)N=C1CCCCC21CC1=C(OS(C)(=O)=O)C(=O)C=CO1	0.916779
DCMLD-BU002637	A 05	CMLD008333	[H][C@]12[C@H](OC)[C@H](O)CC[C@]1(O)CN([C@@H](CC1=CC=CC=C1)C(=O)OC)[C@@H](CC=C(C)C)[C@]2(C)O	0.916789
DCMLD-BU002634	C 04	CMLD009326	[H][C@]12NC3=CC=CC=C3[C@]1(CCN2C(=O)C1CCCO1)C1=C(NC2=C1C=CC=C2)C(=O)OC	0.916973
DCMLD-BU002636	A 02	CMLD011931	CCN1C(=S)NC(C2=CC=C(F)C=C2)C(C(=O)OC)=C1C	0.917008
DCMLD-BU002635	E 10	CMLD005842	[H]N1C2=C(C(N(C2=O)C2=CC=C(OC)C=C2)C2=CC=CC(=C2)C(F)(F)F)C(C)=NCC1([H])[H]	0.917085
DCMLD-BU002600	E 10	CMLD006502	COC1=CC=C(C=C1)N1C(C2=C(N(C)N=C2C2=CC=CC=C2)C1=O)C1=CC=C(C)C=C1	0.917456
DCMLD-BU002623	A 09	CMLD006597	COC1=CC=C(C=C1)N1C(C2=C(N(C)N=C2CC(C)C)C1=O)C1=CC=C2OCOC2=C1	0.917456
DCMLD-BU002623	B 11	CMLD008208	FC1=CC=C(C=C1)C1=NC2=C(C=C1)N(CCC2)S(=O)(=O)C1=CC=CS1	0.917456
DCMLD-BU002630	G 05	CMLD012127	COC(=O)C1=C(C)N(CCC2=CC=CS2)C(NCCC2=CC=CS2)=NC1C1=CC=C(C)C=C1	0.917521
DCMLD-BU002633	B 10	CMLD009458	CC(C)CC1=NN(C2=C1C(NC2=O)C1=CC=C2OCOC2=C1)C1=CC=CC=C1	0.917617
DCMLD-BU002600	B 09	CMLD011125	COC1=CC=C(C=C1)N1C(C2=C(NN=C2CC(C)C)C1=O)C1=CC=CC=N1	0.917763
DCMLD-BU002624	C 10	CMLD012811	CC(C)(C)[Si](C)(C)OCC1=C(Br)C2(OCCCO2)[C@@H]2O[C@]2(CO)[C@@H]1O	0.917828
DCMLD-BU002621	E 03	2221	CC(=O)C1=C(C)N(CC2=CC=CC=C2)C(=O)N[C@H]1C1=CC=CC(=C1)C(F)(F)F	0.917914
DCMLD-BU002621	A 10	CMLD003220	CCOC(=O)C(\C)=N\NC(C)=O	0.917914
DCMLD-BU002629	G 04	CMLD004997	[H][C@@]12N(CC#CC)C3=CC=CC=C3[C@@]11CCC(=O)N(CC=C)C1=NC(C(=O)OC)=C2C(=O)OC	0.917914
DCMLD-BU002610	A 03	CMLD013015	O[C@H]1CN[C@@H](C1)C(=O)N[C@@H](COCC#C)C1=CC=CC=C1	0.918208
DCMLD-BU002606	C 10	CMLD011413	COC(=O)C1=C(C)N(CC2=CC=CC=C2)C(=S)NC1C1=CC=CC=C1	0.918214
DCMLD-BU002608	A 08	CMLD007094	[H]C1([H])CN=C(C(C)C)C2=C(N1C)C(=O)NC2C1=CC=C2OCOC2=C1	0.918423
DCMLD-BU002607	E 09	CMLD009454	COC1=CC=C(NC(CC=C)C2CCCCC2)C=C1	0.918427
DCMLD-BU002611	D 11	CMLD012727	[H]O[C@@]12C3=C([C@@H](C4=CC=CC=C4)[C@@]1(OC1=CC(OC)=CC(OC)=C21)C1=CC=C(OC)C=C1)C(=O)N1CCC[C@@]1([H])N3	0.918632
DCMLD-BU002622	A 11	CMLD006241	CC1=CC(\C=C\[C@@H]2[C@H](OCC3=CC(C)=CC(C)=C23)[C@H](O)CO)=CC(C)=C1	0.918672
DCMLD-BU002599	B 04	CMLD007963	CC(=O)C1=C(C)N(CC2=CC=C(Br)C=C2)C(=S)NC1C1=CC=CC(Br)=C1	0.918809
DCMLD-BU002601	A 03	CMLD012742	COC1=C2C[C@H](CC=C)C(C)(C)OC2=C(C(=O)C2=CC=CC=C2)C(=O)C1(CC=C)CC=C	0.918929
DCMLD-BU002627	A 08	CMLD011658	CC(=O)C1=C2C=CCCN2C(=O)NC1C1=C(C)C(F)=CC=C1	0.918929
DCMLD-BU002633	A 11	CMLD011694	CC(=O)C1=C(C)N(CC2=CC=C(C=C2)C(F)(F)F)C(=S)NC1C1=CC(Cl)=CC=C1	0.918929
DCMLD-BU002603	H 08	CMLD003033	COC(=O)C\C=C\[C@@H](C)[C@H](NC(=O)OCC(Cl)(Cl)Cl)C1=CC=CC=C1	0.919148
DCMLD-BU002620	B 04	CMLD012436	CC(=C)C[C@H](O)COC1=C(C=C2OCOC2=C1)C1(C(=O)NC2=C(F)C=CC=C12)C1=C(OC[C@@H](O)CC(C)=C)C=C2OCOC2=C1	0.919307
DCMLD-BU002602	A 09	CMLD010288	COC1=C(CN2N=C3C(=O)NC(C3=C2CC(C)C)C2=CC3=C(OCO3)C=C2)C=CC=C1	0.919693
DCMLD-BU002614	A 02	CMLD011223	COC1=CC=C2O[C@@H]3[C@@H](CC4=C3C=CC=C4)[C@@H](C3=CC=CC=C3)C2=C1	0.919719
DCMLD-BU002605	A 10	CMLD009488	COC1=CC=C(C=C1)C1=C(C2C(N1)C(=O)C[C@H]([C@@H]2C)C1=CC=CC=C1)C(=O)NCCCOC(C)C	0.91988
DCMLD-BU002624	D 02	CMLD012735	[H][C@]12CC(C)(C)[C@]1([H])CC[C@@]1(C)O[C@]3(OC4=C(C(=O)C(C)(C)C(=O)C4(C)C)[C@@]3([H])[C@]1([H])CCC2=C)C(C)C	0.920029
DCMLD-BU002603	F 03	CMLD007962	CC(=O)C1=C(C)N(CC2=CC=C(Br)C=C2)C(=S)NC1C1=CC=CC(Cl)=C1	0.920162
DCMLD-BU002628	C 04	CMLD011006	[H][C@@]1(CCC(=O)O1)[C@]1(CC(=O)C2=C(O)C=CC(Br)=C2O1)C(=O)OC	0.920265
DCMLD-BU002626	A 10	CMLD009873	CC1=CC=C(C=C1)C1NC(=O)C2=NN(C(=C12)C1=CC=CC=C1)C1=CC=CC=C1	0.920746
DCMLD-BU002611	G 10	CMLD009899	CC1=CC=C(C=C1)C1NC(=O)C2=C1C(=NN2C1=CC(C)=CC(C)=C1)C1=CC=CC=C1	0.920746
DCMLD-BU002638	A 10	CMLD011132	CC(C)CC1=NNC2=C1C(N(C2=O)C1=CC2=C(OCO2)C=C1)C1=CC(Cl)=CC=C1	0.921053
DCMLD-BU002610	E 11	CMLD011927	COC1=CC(O)=C(C(=O)C2=CC=CC=C2)C(O)=C1C[C@H](CC=C)C(C)=C	0.921157
DCMLD-BU002599	A 09	CMLD009433	COc1ccc(cc1)[C@@]12Oc3cc(OC)cc(OC)c3[C@]1(O)c1nnc(O)c1[C@H]2c1ccccc1	0.921333
DCMLD-BU002629	E 06	CMLD004155	COC(=O)C1=C(C)N(CC#CC)C(=O)N[C@H]1C1=CC=CC=C1	0.921615
DCMLD-BU002600	C 09	CMLD011774	CC(C)(C)[Si](C)(C)O[C@H]1C=C2COS(=O)O[C@H]2[C@H]2O[C@@H]12	0.921852
DCMLD-BU002625	C 10	CMLD009887	CC1=CC(=CC(C)=C1)N1N=C2C(=O)NC(C2=C1C1=CC=CC=C1)C1=CC=CC=C1	0.922203
DCMLD-BU002630	C 10	CMLD013172	[H][C@]12C=CC(=O)C(OC)(OC)[C@@]1([H])[C@H]1C=C[C@@H]2C(=O)C1(OC)OC	0.922254
DCMLD-BU002620	E 11	CMLD008999	[H][C@]12[C@H](OC)[C@H](O)CC[C@]1(O)CN([C@@H](CC=C(C)C)[C@]2(C)O)C1=CC2=C(NC=C2)C=C1	0.922312
DCMLD-BU002620	D 06	CMLD008268	CN1CCCC2=C1C=CC(=N2)C1=CC=C(F)C=C1	0.922407
DCMLD-BU002634	A 11	CMLD012275	CCNC(=O)[C@H]1[C@@H]([C@H]([C@@H]1C1=CC=C(OC)C(OC)=C1OC)C1=C(OC)C(OC)=C(OC)C=C1)C(=O)NCC	0.922407
DCMLD-BU002612	B 04	CMLD012501	NC1=C(C=NC2=C(C=NN12)C1=CC=CC=C1)C1=CC=CC=C1	0.922413
DCMLD-BU002624	B 09	CMLD008311	[H]C1([H])CN=C(CC(C)C)C2=C(N1C)C(=O)NC2C1=CC=CC(=C1)C(F)(F)F	0.922529
DCMLD-BU002602	C 09	CMLD008312	[H]C1([H])CN=C(C(C)C)C2=C(N1C)C(=O)NC2C1=CC=CC(=C1)C(F)(F)F	0.922529
DCMLD-BU002623	G 11	CMLD008394	[H]C1([H])CN=C(C2=C(N1C)C(=O)NC2C1=CC=C(Br)C=C1)C1=CC=CC=C1	0.922529
DCMLD-BU002600	A 04	CMLD011079	COC1=CC=C(C=C1)N1C(C2=C(NN=C2CC(C)C)C1=O)C1=CC=C(F)C=C1F	0.922697
DCMLD-BU002622	A 06	CMLD007997	CC(=O)C1=C(C)N(CC2=CC=C(Cl)C=C2)C(=S)NC1C1=CC=C(Cl)C=C1	0.922869
DCMLD-BU002631	G 07	CMLD010760	CS(=O)(=O)OC1=C(C[C@@]23CCCCC2=NC2=CC=CC=C32)OC=CC1=O	0.923005
DCMLD-BU002612	E 03	CMLD011703	COC(=O)[C@H]1[C@@H](C2=CC=CC=C2)C2(OC3=CC(OC)=CC(OC)=C3[C@@]1(O)C2=O)C1=CC=C(OC)C=C1	0.9233
DCMLD-BU002611	B 10	CMLD007581	[H]N1C2=C(C(N(C2=O)C2=CC=C(OC)C=C2)C2=CC=C(C)C=C2)C(C)=NCC1([H])[H]	0.923367
DCMLD-BU002602	F 07	CMLD010901	CC(C)CC1=NNC2=C1C(N(C2=O)C1=CC2=C(OCO2)C=C1)C1=CC=C(F)C=C1	0.923529
DCMLD-BU002627	H 08	CMLD012004	COC(=O)C1=C(C)N(CC2=CC=C(C=C2)C(F)(F)F)C(NCC(C)C)=NC1C1=CC=CC=C1	0.923539
DCMLD-BU002616	B 11	CMLD009242	CC(=O)OC[C@H]1O[C@@H](C=C[C@H]1OC(C)=O)C1=CC=C(C=C1)C1=CC=CC=C1	0.923843
DCMLD-BU002619	H 04	CMLD007143	[H]C1([H])CN=C(C)C2=C(N1C)C(=O)N(CC1=CC=CC=C1)C2C1=CC=C2OCOC2=C1	0.923898
DCMLD-BU002618	F 04	CMLD007973	COC(=O)C1=C(C)N(CC2=CC=C(Br)C=C2)C(=S)NC1C1=CC=CC(Br)=C1	0.924222
DCMLD-BU002621	D 04	CMLD011311	COC1=CC(OC)=C2C(OC(CC3=CC=C(F)C=C3C(F)(F)F)(C2=O)C2=CC=C(Br)C=C2)=C1	0.924235
DCMLD-BU002601	A 07	CMLD009551	CC1=NN(C2=C1C(NC2=O)C1=CC=C(Br)C=C1)C1=CC(C)=CC(C)=C1	0.924239
DCMLD-BU002631	A 05	CMLD011091	COC1=CC=C(C=C1)N1C(C2=C(NN=C2CC(C)C)C1=O)C1=CC=CC(=C1)C(F)(F)F	0.924342
DCMLD-BU002630	H 10	CMLD007104	[H]C1([H])CN=C(CC(C)C)C2=C(N1C)C(=O)N(C2C1=CC=C2OCOC2=C1)C1=CC=CC=C1	0.924381
DCMLD-BU002619	H 05	CMLD010738	CC1=CC=C(C=C1)S(=O)(=O)OC1=C(C[C@]2(C)C3=CC=CC=C3N=C2C2=CC=CC=C2)OC=CC1=O	0.924562
DCMLD-BU002621	C 03	CMLD012930	COC1=CC=C(CCN2C=CC(=N2)[N+]([O-])=O)C=C1	0.92471
DCMLD-BU002618	H 10	CMLD012264	COC(=O)C1=C(O)C=CC(O)=C1C1=C(O[Si](C(C)C)(C(C)C)C(C)C)C=C(O)C=C1O[Si](C(C)C)(C(C)C)C(C)C	0.925046
DCMLD-BU002602	D 07	CMLD009209	CC(=O)OC[C@H]1O[C@@H](C=C[C@@H]1OC(C)=O)C#CC1=CC(Br)=CC=C1	0.925057
DCMLD-BU002600	D 11	CMLD009244	CC(=O)OC[C@H]1O[C@@H](C=C[C@@H]1OC(C)=O)C1=CC=C(F)C=C1	0.925057
DCMLD-BU002606	C 04	CMLD009634	CC(C)CC1=NN(C2=C1C(NC2=O)C1=CC=CC(=C1)C(F)(F)F)C1=CC(C)=CC(C)=C1	0.925117
DCMLD-BU002604	H 09	CMLD009867	O=C1NC(C2=C(N(N=C12)C1=CC=CC=C1)C1=CC=CC=C1)C1=CC=CC=C1	0.925117
DCMLD-BU002611	A 05	CMLD013122	OC[C@@H](CC1=CC2=C(OCO2)C=C1)[C@@H](CO)CC1=CC=C2OCOC2=C1	0.925401
DCMLD-BU002605	F 11	CMLD012407	CC1=C(CCN2CCCC(CN(CC#C)CC3=CC=C(C=C3)C(=O)C3=CC=CC=C3)C2)C=CC=C1	0.92585
DCMLD-BU002622	D 08	CMLD007292	CCCN1C(C2=C(NN=C2C)C1=O)C1=CC=C(C)C=C1	0.926141
DCMLD-BU002637	B 02	2634	COC(=O)C1=C(C(=O)OC)C(C(=O)OC)=C2N1C(=CC1=CC=CC=C21)C1CC1	0.926194
DCMLD-BU002630	C 05	CMLD012948	CN(CC1=CC=CC=C1)C(=O)C1=C(O)C=C(O)C=C1CC(=O)C1=CC=CC=C1	0.926249
DCMLD-BU002599	G 03	2267	COCCN1C(=O)N[C@H](C2=CC=CC(=C2)C(F)(F)F)C(C(=O)OC)=C1C	0.92655
DCMLD-BU002631	F 08	CMLD009841	CC(C)C1=NN(C2=C1C(NC2=O)C1=CC=C2OCOC2=C1)C1=CC=C(OC(F)(F)F)C=C1	0.926573
DCMLD-BU002616	A 03	CMLD006905	COC(=O)C1=CC2=C(C(=O)N(CC3=CC=CC=C3)C2)C2=C1N(C1=CC=C(OC)C=C21)S(=O)(=O)C1=CC=C(F)C=C1	0.926777
DCMLD-BU002639	A 05	CMLD013197	COCC1=NN(CC2=CC=CC=C2)C2=C1C(NC2=O)C1=CC=CC=C1	0.926777
DCMLD-BU002617	H 04	CMLD007992	COC(=O)C1=C(C)N(CC2=CC=C(F)C=C2)C(=S)NC1C1=CC=CC(Cl)=C1	0.926928
DCMLD-BU002611	F 11	CMLD008212	CCCCS(=O)(=O)N1CCCC2=C1C=C(CC)C(CC)=N2	0.926928
DCMLD-BU002636	D 10	CMLD013256	COC1=C(OC)C=C2CN(CCC3=CC=C(C=C3)[N+]([O-])=O)CCC2=C1	0.927267
DCMLD-BU002602	D 04	CMLD008241	CC1=CC2=C(CCCN2S(=O)(=O)C2=CC=C(F)C=C2)N=C1C	0.927386
DCMLD-BU002604	C 04	CMLD011717	COC1=C(C)C(OC\C=C\C2=CC=CC=C2)=C(C(O)=O)C(C)=C1C	0.927641
DCMLD-BU002613	A 06	CMLD010872	[H][C@@]1(CCC(=O)O1)[C@]1(CC(=O)C2=C(O)C(Cl)=CC=C2O1)C(=O)OC	0.92782
DCMLD-BU002603	E 07	CMLD007523	COC(=O)CC1=C2[C@H](C)[C@@H](OC[C@@H](N2N=N1)C1=CC=CC=C1)C1=C(Br)C=CC=C1	0.928149
DCMLD-BU002621	C 09	CMLD006603	CC(C)CC1=NN(C)C2=C1C(N(CC1=CC=CC=C1)C2=O)C1=CC=CC=C1	0.928281
DCMLD-BU002602	C 11	CMLD009243	CC(=O)OC[C@H]1O[C@@H](C=C[C@H]1OC(C)=O)C1=C(F)C=CC=C1	0.928699
DCMLD-BU002630	A 10	CMLD012256	[H][C@]12CC3=C(C=CC=C3)[C@@]1([H])[C@H]1C(=C[C@@H]2[C@@](C)(O)[C@]1([H])O)C(C)C	0.929005
DCMLD-BU002604	H 10	CMLD011686	CC(=O)C1=C(C)N(CC2=CC=CC(Cl)=C2)C(=S)NC1C1=CC(Cl)=CC=C1	0.929075
DCMLD-BU002613	C 08	CMLD011765	[H]C(=O)C1=C(OCC2=C(Br)C=CC=C2)C=CC=C1	0.929088
DCMLD-BU002614	G 10	CMLD008382	[H]N1C2=C(C(NC2=O)C2=CC=CC(=C2)C(F)(F)F)C(=NCC1(C)C)C(C)C	0.929373
DCMLD-BU002608	E 04	CMLD012672	[H][C@@]1(O)C2(O)[C@H]([C@H](\C=C\C3=CC=CC=C3)[C@]1(OC1=CC=CC=C21)C1=CC=CC=C1)C1=CC=CC=C1	0.929453
DCMLD-BU002628	C 02	CMLD012064	COC(=O)C1=C(C)N(CC2=CC=CC(=C2)C(F)(F)F)C(NCC(C)C)=NC1C1=CC=C(Cl)C=C1	0.929616
DCMLD-BU002599	G 02	CMLD010348	[H][C@](COC)(OC)[C@@]12[C@@H]3[C@H]([C@@H](C4=CC=CC=C14)C1=C2C=CC=C1)C(=O)N(CCC=C)C3=O	0.929722
DCMLD-BU002622	C 07	CMLD003995	CCCCCC[C@]12CC3=CC(OC)=C(OC)C=C3[C@@H](O1)C1=C(O2)C2=C(C=CC=C2)N(C)C1=O	0.929876
DCMLD-BU002622	C 10	CMLD008703	COC1=CC=C(C=C1)C1=NC2=C(CN(CC3=CC(OC)=C(OC)C(OC)=C3)CC2)C2=C1C[C@H](C)OC2	0.929876
DCMLD-BU002635	B 04	CMLD001352	C[C@@H]1CC[C@@H]2N(C[C@@H](CN=[N+]=[N-])OC2=O)[C@H]1C1=CC=C(Br)C=C1	0.930252
DCMLD-BU002619	C 11	CMLD011322	COC1=CC=C(C=C1)[C@@H]1[C@@H]2CC3=C(C=CC=C3)[C@@H]2OC2=CC(OC)=C(OC)C=C12	0.930256
DCMLD-BU002632	B 09	CMLD006580	CC1=C[C@@H](COCC2=CC=CC=C2)O[C@@]2(C1)C(=O)NC1=C2C(Br)=CC=C1	0.930316
DCMLD-BU002630	B 02	CMLD012570	CCOC(=O)C1=C(C)NC(=O)NC1C1=CC(C)=CC=C1	0.930476
DCMLD-BU002628	C 06	CMLD011634	COC(=O)C1=C(C)N(CC2=CC=C(F)C=C2)C(=S)NC1C1=CC=C(Br)C=C1	0.930525
DCMLD-BU002601	G 08	CMLD012706	CC[C@@H](C)C(=O)N[C@@H]1CCCN1C(=O)\C=C\C1=CC=CC=C1	0.930535
DCMLD-BU002628	B 10	CMLD008983	[H][C@]12[C@H](OC)[C@H](O)CC[C@]1(O)CN([C@@H](CC=C(C)C)[C@]2(C)O)C1=CC=C2N=CSC2=C1	0.930596
DCMLD-BU002629	E 10	CMLD007183	COC1=CC=C(C=C1)N1C(C2=C(NN=C2C2=CC=CC=C2)C1=O)C1=CC(=CC=C1)C(F)(F)F	0.930685
DCMLD-BU002609	A 11	CMLD007425	CC(C)CC1=NNC2=C1C(N(C2=O)C1=CC=CC=C1)C1=CC=C(F)C=C1	0.930685
DCMLD-BU002599	D 06	CMLD007509	COC(=O)CC#C[C@H](C)[C@@H](NS(C)(=O)=O)C1CCCCC1	0.930685
DCMLD-BU002626	E 03	CMLD009623	CC(C)CC1=C2C(NC(=O)C2=NN1C1=CC=CC=C1)C1=CC=C(F)C=C1	0.930944
DCMLD-BU002601	A 08	CMLD009833	CCC1=CC=CC=C1N1N=C(C(C)C)C2=C1C(=O)NC2C1=CC=C(Br)C=C1	0.930944
DCMLD-BU002623	H 11	CMLD012824	CON(C)C(=O)[C@@H]1[C@@H](C2=CC=CC=C2)[C@@]2(OC3=CC(OC)=CC(OC)=C3[C@@]22NC(C)=N[C@@]12O)C1=CC=C(OC)C=C1	0.931034
DCMLD-BU002607	B 04	CMLD008239	BrC1=CC=C(C=C1)C1=NC2=C(C=C1)N(CCC2)S(=O)(=O)C1=CC=CC=C1	0.93112
DCMLD-BU002610	B 07	CMLD012461	CC(C)CCC1=CC(OCC(=O)NS(=O)(=O)OCCOCC2=CC=CC=C2)=CC2=C1C(=O)C1=CC=CC=C1O2	0.931188
DCMLD-BU002638	A 07	CMLD012866	COC1=CC=C(CN2N=C(C)C=C2NC2=CC(O)=CC(O)=C2C(=O)N(C)CC2=CC=CC=C2)C=C1	0.931225
DCMLD-BU002613	F 10	CMLD013175	COC(=O)CCC1=C(C)C(O)=C(C=C1C)C(=O)\C=C\C=C\C	0.931697
DCMLD-BU002611	B 10	CMLD007255	CC1=NNC2=C1C(N(CC=C)C2=O)C1=CC=CC=C1	0.931953
DCMLD-BU002616	B 06	CMLD012342	CC(C)OC1=C(C=C2OCOC2=C1)C1(C(=O)NC2=C1C=CC(F)=C2)C1=C(OC(C)C)C=C2OCOC2=C1	0.931962
DCMLD-BU002636	C 07	CMLD011643	CC(=O)C1=C(C)N(CC2=CC=C(Cl)C=C2)C(=S)NC1C1=CC=C(Br)C=C1	0.931974
DCMLD-BU002616	A 06	CMLD008535	CC(=O)C1=C2C=CCCN2C(=O)NC1C1=CC=CC=C1Br	0.931977
DCMLD-BU002621	B 03	CMLD008227	CC1=C(C=CC=C1)S(=O)(=O)N1CCCC2=C1C=CC(=N2)C1=CC=C(Br)C=C1	0.932365
DCMLD-BU002599	H 11	CMLD008749	COC[C@H]1O[C@@H](C=C[C@@H]1OCC#Cc1cc(ccc1N)C#N)c1ccccc1	0.932365
DCMLD-BU002617	G 05	CMLD011097	CC(C)CC1=NNC2=C1C(N(C2=O)C1=C(F)C=C(F)C=C1)C1=CC=C(F)C=C1	0.932566
DCMLD-BU002614	E 05	CMLD003564	[H][C@@]12N(CC3=CC=CC=C3)C3=CC=CC=C3[C@@]11C[C@H](N(C1=NC(C(=O)OC)=C2C(=O)OC)S(=O)(=O)C1=CC=C(C=C1)[N+]([O-])=O)C(=O)OC	0.932719
DCMLD-BU002609	G 10	CMLD007103	[H]C1([H])CN=C(C2=C(N1C)C(=O)N(CC1=CC=CC=C1)C2C1=CC=C(Br)C=C1)C1=CC=CC=C1	0.932722
DCMLD-BU002617	G 08	CMLD007407	[H]N1C2=C(C(N(C2=O)C2=CC=C(OC)C=C2)C2=CC=C(Br)C=C2)C(CC(C)C)=NCC1(C)C	0.932722
DCMLD-BU002610	E 11	CMLD009787	[H][C@]12CC[C@@](O)(C(C)C)[C@H](O)C1=CC[C@@]1([H])[C@@](C)(CCC[C@]21C)C(=O)OC	0.932959
DCMLD-BU002621	H 09	CMLD013252	COC1=CC2=C(CN(CCC3=CC=C(NC(=O)C4=CC=CC5=C4NC4=C(C=CC=C4OCC4=CC=CC=C4)C5=O)C=C3)CC2)C=C1OC	0.933063
DCMLD-BU002628	C 05	CMLD007446	CCOC(=O)C(C)(C)CC#CCN(CC#CC1=CC=CC=C1)S(=O)(=O)C1=CC=C(C)C=C1	0.933221
DCMLD-BU002637	G 11	CMLD004605	COC(=O)C1=C(C)N(CC2=CC=CC=C2)C(NCC2=CC=CC=C2)=N[C@H]1C1=CC=CC=C1	0.933424
DCMLD-BU002604	B 04	CMLD011716	COC1=C(C)C(O)=C(C(=O)OC\C=C\C2=CC=CC=C2)C(C)=C1C	0.93343
DCMLD-BU002635	F 09	CMLD011777	CC(C)(C)[Si](C)(C)O[C@H]1C=C(CO)[C@H](O)[C@H]2O[C@@H]12	0.93343
DCMLD-BU002630	G 07	CMLD004859	CCCCC1=CC2=C(OC(C)=O)C(=O)C(C)(OC(=O)CC)C(=O)C2=CO1	0.933473
DCMLD-BU002620	A 08	CMLD012593	CS(=O)(=O)OC1=C(CC23CCCCC2=NC2=CC=CC=C32)OC=C(Br)C1=O	0.933473
DCMLD-BU002600	H 08	CMLD008304	[H]C1([H])CN=C(CC(C)C)C2=C(N1C)C(=O)NC2C1=CC=C(F)C=C1	0.933479
DCMLD-BU002622	H 11	CMLD009248	CC(=O)OC[C@H]1O[C@@H](C=C[C@@H]1OC(C)=O)C1=CC=CC(=C1)C(C)=O	0.933555
DCMLD-BU002629	G 11	CMLD003489	O=C(\C=C\C1=CC2=C(OCO2)C=C1)C1=CC=CC=C1	0.933953
DCMLD-BU002611	D 08	CMLD011535	CCCN1C(=S)NC(C2=CC=C(OC)C=C2)C(C(C)=O)=C1C	0.934164
DCMLD-BU002602	B 06	CMLD012225	COC1=CC(CNC(=O)CCCCC2=CC=CC=C2)=CC=C1O	0.934283
DCMLD-BU002616	B 03	CMLD009261	CC(=O)OC[C@H]1O[C@@H](C=C[C@H]1OC(C)=O)C1=CC=C(Cl)C=C1	0.934412
DCMLD-BU002629	G 10	CMLD009738	C\C=C\[C@@H]1CC(=O)C2=C(O)C(C)=C(O)C(C)=C2[C@@]11C(=O)OC(C)=CC1=O	0.934412
DCMLD-BU002609	A 08	CMLD010279	COC1=CC=CC=C1CN1N=C(C)C2=C1C(=O)NC2C1=CC(=CC=C1)C(F)(F)F	0.934455
DCMLD-BU002631	G 08	CMLD010647	OC(CN1CCCC2=NC(=CC=C12)C1=CC=C(Br)C=C1)CN1CCCC2=NC(=CC=C12)C1=CC=C(Br)C=C1	0.934602
DCMLD-BU002619	F 11	CMLD007372	[H]N1C2=C(C(NC2=O)C2=CC=C(Br)C=C2)C(=NCC1([H])[H])C(C)C	0.934673
DCMLD-BU002621	E 02	CMLD012829	COC1=C(O)C2=C(C(CC=C(C)C)=C1)C(=O)C1=C(F)C=CC=C1O2	0.934687
DCMLD-BU002607	E 06	CMLD008956	CC(=O)C1=C2C=CCCN2C(=O)NC1C1=CC=CC=C1C(F)(F)F	0.934739
DCMLD-BU002599	D 09	CMLD009126	CC1=C[C@@H](COc2cccc(F)c2)O[C@@]2(C1)C(=O)N(Cc1ccccc1)c1ccccc21	0.934739
DCMLD-BU002618	A 06	CMLD008962	[H][C@]12[C@H](OC)[C@H](O)CC[C@]1(O)CN(CCC1=CC=CS1)[C@]2(C)[C@H](O)CC=C(C)C	0.934769
DCMLD-BU002606	B 02	CMLD009137	[H][C@]12[C@H](OC)[C@H](O)CC[C@]1(O)CN(C1=NC(=CS1)C1=CC=CC=C1)[C@]2(C)[C@H](O)CC=C(C)C	0.934769
DCMLD-BU002609	H 11	CMLD011435	COC(=O)C(=C(/O)C#CC)\C1=CC(OC)=CC(OC)=C1	0.934772
DCMLD-BU002608	F 03	CMLD008231	FC(F)(F)C1=CC=C(C=C1)S(=O)(=O)N1CCCC2=C1C=CC(=N2)C1=CC=CC=C1	0.934855
DCMLD-BU002612	C 05	CMLD011738	CC1=CC=C(\C=C\C(\O)=C\C(=O)\C=C\C2=CC=C(C)C=C2)C=C1	0.934877
DCMLD-BU002631	G 10	CMLD012630	CC(=O)O[C@@H]1C=C[C@H](O[C@@H]1COS(=O)(=O)C1=CC=C(C)C=C1)C#CC1=CC=C(C=C1)C(C)(C)C	0.934972
DCMLD-BU002608	H 10	CMLD012631	CC(C)(C)C1=CC=C(C=C1)C#C[C@H]1O[C@H](COC(=O)NCC2=CC=CC=C2)[C@H](O)C=C1	0.934972
DCMLD-BU002603	C 08	CMLD006565	CC(C)C1=C2C(N(C(=O)C2=NN1C)C1=CC=CC=C1)C1=CC=C(F)C=C1	0.935047
DCMLD-BU002629	C 09	CMLD003264	C[C@H]1COC2=C3N1C=C(C(=O)NCC1=CC=CO1)C(=O)C3=CC(F)=C2N1CCN(C)CC1	0.935187
DCMLD-BU002617	H 07	CMLD007399	[H]N1C2=C(C(N(C2=O)C2=CC=C(OC)C=C2)C2=CC=CC(=C2)C(F)(F)F)C(C)=NCC1(C)C	0.935502
DCMLD-BU002606	G 08	CMLD011122	CC(C)CC1=NNC2=C1C(N(C2=O)C1=CC=C(C=C1)C(C)(C)C)C1=CC(=CC=C1)C(F)(F)F	0.935855
DCMLD-BU002615	E 10	CMLD009506	C[C@@H]1C2C(NC(=C2C(=O)NC2CCCC2)C2=CC=CC=C2)C(=O)C[C@H]1C1=CC=CC=C1	0.935865
DCMLD-BU002619	G 08	CMLD006416	CC1=C[C@@H](COC2=CC=CC=C2)O[C@@]2(C1)C(=O)N(CC1=CC=CC=C1)C1=C2C=CC=C1	0.936303
DCMLD-BU002629	E 02	CMLD009642	OCC1=C(Br)C(=O)[C@]2(CC=C)O[C@@H]2C11OCCCO1	0.936324
DCMLD-BU002622	A 02	CMLD007965	COC(=O)C1=C(C)N(CC2=CC=C(Br)C=C2)C(=S)NC1C1=CC=CC=C1	0.936401
DCMLD-BU002622	C 07	CMLD013140	COC1=CC=C(C[C@@H]2COC[C@@H]2CC2=CC3=C(OCO3)C=C2)C=C1OC	0.936418
DCMLD-BU002621	D 04	CMLD000226	O=C(OCC1=CC=CC=C1)C(C1CCCC(=O)C1)C(=O)OCC1=CC=CC=C1	0.93642
DCMLD-BU002629	B 05	CMLD003438	[H][C@@]12N(C)C3=CC=CC=C3[C@@]11C[C@H](N(C(=O)CC(C)C)C1=NC(C(=O)OC)=C2C(=O)OC)C(=O)OC	0.93642
DCMLD-BU002635	G 03	CMLD012305	CCCCN[C@@]12C(=O)[C@@H]([C@@H](C3=CC=CC=C3)[C@@]1(OC1=CC(OC)=CC(OC)=C21)C1=CC=C(OC)C=C1)C(=O)OC	0.936545
DCMLD-BU002636	B 03	CMLD009617	CC(C)CC1=C2C(NC(=O)C2=NN1CC1=CC=CC=C1)C1=CC=C(C)C=C1	0.936772
DCMLD-BU002630	D 04	CMLD009657	CC(C)CC1=NN(C2=C1C(NC2=O)C1=CC=CC=C1)C1=CC=C(OC(F)(F)F)C=C1	0.936772
DCMLD-BU002606	H 06	CMLD009806	CC(C)C1=NN(C2=C1C(NC2=O)C1=CC=CC(=C1)C(F)(F)F)C1=CC=CC=C1	0.936772
DCMLD-BU002599	H 04	CMLD007327	[H]N1C2=C(C(N(C2=O)C2=CC=CC=C2)C2=CC=C(C)C=C2)C(=NCC1(C)C)C(C)C	0.936892
DCMLD-BU002609	B 09	CMLD011561	CC(C)CC1=NNC2=C1C(N(C2=O)C1=CC=C(C=C1)N(C)C)C1=CC=C(F)C=C1C	0.937129
DCMLD-BU002638	E 06	CMDAF0110	CC(C)[Si](OC1=CC2=C3C([C@@H](C)C(O[Si](C)(C)C(C)(C)C)C3=C1)C(C)=CC(CO)(N2)C=C)(C(C)C)C(C)C	0.9375
DCMLD-BU002634	A 08	CMDJR0007	O=S(OCCCCC)(NC1=CC(C=CS2)=C2C=C1)=O	0.9375
DCMLD-BU002609	F 07	CMLD009018	CC1=C[C@@H](COc2cccc(F)c2)O[C@@]2(C1)C(=O)Nc1c2cccc1F	0.9375
DCMLD-BU002612	A 05	CMLD007144	[H]C1([H])CN=C(CC(C)C)C2=C(N1C)C(=O)N(CC1=CC=CC=C1)C2C1=CC=C2OCOC2=C1	0.937586
DCMLD-BU002603	B 11	CMLD008385	[H]N1C2=C(C(N(CC=C)C2=O)C2=CC=CC(=C2)C(F)(F)F)C(C)=NCC1(C)C	0.937586
DCMLD-BU002602	C 08	CMLD009838	CC(C)C1=C2C(NC(=O)C2=NN1C1=CC=C(OC(F)(F)F)C=C1)C1=CC=CC=C1	0.938228
DCMLD-BU002603	A 04	CMLD006707	COC(=O)C1=CC2=C(C(=O)N(CC3=CC(F)=CC=C3)C2)C2=C1N(C1=CC=CC=C21)S(=O)(=O)C1=CC=CC(C)=C1	0.938292
DCMLD-BU002627	E 10	CMLD009236	CC(=O)OC[C@H]1O[C@@H](C=C[C@H]1OC(C)=O)C#CC1=CC=C(C)C=C1	0.93841
DCMLD-BU002604	G 03	CMLD008841	[H]N1C2=C(C(N(C2=O)C2=CC=CC=C2)C2=CC=C3OCOC3=C2)C(CC(C)C)=NCC1([H])[H]	0.938442
DCMLD-BU002629	D 09	CMLD011569	COC1=CC=C(C=N1)N1C(C2=C(NN=C2CC(C)C)C1=O)C1=C(Cl)C=CC=C1Cl	0.938612
DCMLD-BU002628	D 08	CMLD006850	CC1=CC2=C(C(=O)O1)[C@@]1(C(=O)N(C3=CC=CC=C13)C1=CC=CC=C1)C1=C(CCCC1=O)O2	0.938697
DCMLD-BU002637	D 10	CMLD012812	COCOC1=C2C(OC)=CC(=C(OC)C2=CC=C1)C1=C(CO[Si](C)(C)C(C)(C)C)[C@@H](OC(C)=O)[C@@]2(C)O[C@H]2[C@H]1OC(C)=O	0.938738
DCMLD-BU002610	B 07	CMLD009002	CN1C(=O)[C@@]2(CC(C)=C[C@@H](COc3ccccc3)O2)c2ccccc12	0.938881
DCMLD-BU002633	H 07	CMDJR0003	O=S(OCCC(C)C)(NC(C)(C)C)=O	0.939027
DCMLD-BU002602	B 06	BU-0001006	CC(=O)C1=C(C)N(CC2=CC=C(Cl)C=C2)C(=S)NC1C1=CC=CC(Br)=C1	0.939107
DCMLD-BU002636	G 09	CMLD011130	COC1=C(C=CC=C1)N1C(C2=C(NN=C2CC(C)C)C1=O)C1=C(Cl)C=CC=C1	0.939145
DCMLD-BU002631	E 06	CMLD012688	COC(=O)C1=C(C2N(CC3=CC=CC=C3)C3=CC=CC=C3C22CCNC2=N1)C(=O)OC	0.939191
DCMLD-BU002617	H 06	CMLD011639	COC(=O)C1=C(C)N(CC(C)C)C(=S)NC1C1=CC=CC(OC)=C1	0.939221
DCMLD-BU002635	A 05	CMLD009512	[H][C@]12[C@H](OC)[C@H](O)CC[C@]1(O)[C@@H](N(C1=CC=C(OC)C=C1)[C@]2(C)[C@H](O)CC=C(C)C)C1=CN(C)C2=C1C=CC=C2	0.939685
DCMLD-BU002604	C 06	CMLD009688	COc1ccc2[C@@H]([C@@H](C)[C@H](NCCCOc3ccccc3)c2c1)c1ccccc1	0.939685
DCMLD-BU002600	H 05	CMLD012128	COC(=O)C1=C(C)N(CCC2=CC=CS2)C(NCC2CCCCC2)=NC1C1=CC=C(C)C=C1	0.939984
DCMLD-BU002615	C 10	CMLD012487	CC(C)(O)CN1N=C2COC[C@@H](NC(=O)CC3(CCCCC3)CNC(=O)C3=CC(=CC=C3)C1=C2)C1=CC=CC=C1	0.940099
DCMLD-BU002624	A 08	2399	COC(=O)N[C@H](C(C(C)=O)C(=O)OC)C1=CC2=CC=CC=C2C=C1	0.940122
DCMLD-BU002599	E 07	CMLD004171	C[C@@H]1[C@H]([C@H](CCC2=CC=CC=C2)NC(=O)N1CC1=CC=CC=C1)C(C)=O	0.940122
DCMLD-BU002619	C 09	CMLD009452	COC(=O)C(C(NC(=O)OCC1=CC=CC=C1)C1=CC=CC=C1)(C1=CC=CC=C1)C1=CC=CC=C1	0.940225
DCMLD-BU002610	E 10	CMLD008380	[H]N1C2=C(C(NC2=O)C2=CC=CC(=C2)C(F)(F)F)C(=NCC1(C)C)C1=CC=CC=C1	0.940323
DCMLD-BU002638	A 03	CMLD012834	COC1=C(O)C2=C(C(=O)OC(=C2)C2=CC=CC=C2)C(CC=C(C)C)=C1	0.940457
DCMLD-BU002613	G 06	CMLD012864	COC1=CC=C(CCN2C=CC(NC3=CC(C(=O)N4CC5=C(C4)C=CC=C5)=C(O)C=C3O)=N2)C=C1	0.940457
DCMLD-BU002619	D 07	CMLD011644	CC(=O)C1=C(C)N(CC2=CC=CC=C2)C(=S)NC1C1=CC=CC=C1Cl	0.940671
DCMLD-BU002617	C 09	CMLD011680	CC1(C)OC2=C(C(=O)C3=CC=CC=C3)C(=O)[C@@]3(CC=C)C(=O)[C@]2(C[C@@H]1CC=C)C[C@H](CC=C)C3(C)C	0.940671
DCMLD-BU002609	G 07	CMLD011114	COC1=CC=C(C=N1)N1C(C2=C(NN=C2CC(C)C)C1=O)C1=CC=CC=C1Cl	0.940789
DCMLD-BU002620	E 10	CMLD011415	COC(=O)C1=C(C)N(CC2=CC=CC=C2)C(=S)NC1C1=CC=C(F)C=C1	0.940793
DCMLD-BU002613	D 04	CMDJR0169	O=S(NC(C)(C)C)(N(C[C@@H](N1C(C(C=CC=C2)=C2C1=O)=O)C(C)C)C(OC(C)(C)C)=O)=O	0.940798
DCMLD-BU002622	A 11	CMLD006455	[H]N1C2=C(C(N(CC=C)C2=O)C2=CC=CC=C2)C(C)=NCC1([H])[H]	0.940955
DCMLD-BU002617	H 03	CMLD012584	CC(=O)C1=C(C)NC(=O)NC1C1=CC=CS1	0.940965
DCMLD-BU002638	G 11	CMLD007112	[H]C1([H])CN=C(C(C)C)C2=C(N1C)C(=O)N(C2C1=CC=CC=C1)C1=CC=CC=C1	0.941062
DCMLD-BU002622	H 02	CMLD008225	CC1=C(C=CC=C1)S(=O)(=O)N1CCCC2=C1C=CC(=N2)C1=CC=CC=C1	0.941079
DCMLD-BU002627	H 08	CMLD006584	CN1C(=O)[C@]2(O[C@H](COC3=CC=CC=C3)CC(C)=C2)C2=C1C=CC=C2	0.941092
DCMLD-BU002616	B 03	CMLD013104	COC(=O)C\C=C\[C@H](C)[C@@H](NC(=O)[C@@H](CC1=CC=CC=C1)NC(=O)OC(C)(C)C)\C=C\C1=CC=CC=C1	0.941139
DCMLD-BU002613	B 09	CMLD010980	COC1=CC=C(C=C1)N1C(C2=C(NN=C2C2=CC=C3CCCC3=C2)C1=O)C1=CC=C(F)C=C1	0.941477
DCMLD-BU002630	E 04	CMLD007140	[H]C1([H])CN=C(C)C2=C(N1C)C(=O)N(C2C1=CC=CC(=C1)C(F)(F)F)C1=CC=CC=C1	0.941692
DCMLD-BU002622	E 03	CMLD007939	COC1=CC=C(C=C1)C1NC(=S)N(CC2=CC=CC=C2)C(C)=C1C(C)=O	0.941813
DCMLD-BU002601	G 06	CMLD012012	CN(CC1CCCN(CCC2=CC=CC=C2)C1)CC1=CC=CC=N1	0.941827
DCMLD-BU002617	G 08	CMLD007828	[H]N1C2=C(C(N(C2=O)C2=CC=CC=C2)C2=CC=C(F)C=C2)C(CC(C)C)=NCC1([H])[H]	0.942211
DCMLD-BU002631	A 11	CMLD006451	COC1=CC=C(C=C1)N1C(C=C(NC2=CC=C3OCOC3=C2)C1=O)C1=CC2=C(OCO2)C=C1	0.942289
DCMLD-BU002618	A 08	CMLD011385	COC1=CC(O)=C(C(=O)\C=C\C2=CN=CC=C2)C(OC(C)=O)=C1	0.942298
DCMLD-BU002608	A 07	CMLD006590	COC(=O)N[C@H](C(C(=O)OC)C(=O)OC)C1=CC=CC=C1	0.942324
DCMLD-BU002599	E 10	CMLD007100	[H]C1([H])CN=C(CC(C)C)C2=C(N1C)C(=O)N(CC1=CC=CC=C1)C2C1=CC=C(Br)C=C1	0.942452
DCMLD-BU002613	H 11	CMLD007113	[H]C1([H])CN=C(C2=C(N1C)C(=O)N(C2C1=CC=CC=C1)C1=CC=CC=C1)C1=CC=CC=C1	0.942452
DCMLD-BU002602	A 09	CMLD007409	[H]C1([H])CN=C(CC(C)C)C2=C(N1C)C(=O)N(CC=C)C2C1=CC=CC(=C1)C(F)(F)F	0.942452
DCMLD-BU002601	B 10	CMLD007419	[H]C1([H])CN=C(C2=C(N1C)C(=O)N(CC=C)C2C1=CC=C(Br)C=C1)C1=CC=CC=C1	0.942452
DCMLD-BU002604	C 02	CMLD009604	CCC1=CC=CC=C1N1N=C(CC(C)C)C2=C1C(=O)NC2C1=CC=CC=C1	0.942599
DCMLD-BU002603	E 06	CMLD008765	[H]C1([H])CN=C(C2=C(N1C)C(=O)N(C2C1=CC=C(C)C=C1)C1=CC=C(OC)C=C1)C1=CC=CC=C1	0.94306
DCMLD-BU002602	B 07	CMLD013050	COC(=O)[C@@]12OC3=CC=C(C(O)=C3C(=O)C1=C(N)C[C@H](C)[C@H]2O)C1=CC=C(N=C1)N1CCN(CC1)C(=O)OC(C)(C)C	0.943151
DCMLD-BU002634	C 06	CMLD012519	NC1=C(C=NC2=C(C=NN12)C1=CC=CC=N1)C1=CC=C(Cl)C=C1	0.943195
DCMLD-BU002618	B 06	CMDJR0094	O=S(OCCC(C)CC(C)(C)C)(NC(C)(C)C)=O	0.943435
DCMLD-BU002636	C 11	CMLD012178	COC1=CC2=C(C(OC)=C1)C(=O)C1=C(CC=C(C)C)C=CC(O)=C1O2	0.94344
DCMLD-BU002626	D 11	CMLD012179	COC1=CC(O)=C2C(=O)C3=C(OC2=C1)C(O)=CC=C3CC=C(C)C	0.94344
DCMLD-BU002609	H 08	CMLD007840	[H]N1C2=C(C(N(CC3=CC=CC=C3)C2=O)C2=CC=C(F)C=C2)C(=NCC1([H])[H])C1=CC=CC=C1	0.943467
DCMLD-BU002626	B 03	CMLD004723	COC(=O)C\C=C\[C@@H](C)[C@H](NC(=O)OC)C1=CC=CC=C1Br	0.943487
DCMLD-BU002603	G 09	CMLD003839	COC(=O)C1=C(C)N(C)C(NCC2=CC=C(OC)C=C2)=NC1C1=CC=C(F)C=C1	0.943568
DCMLD-BU002624	E 04	CMLD008242	CCC1=CC2=C(CCCN2S(=O)(=O)C2=CC=C(F)C=C2)N=C1CC	0.943568
DCMLD-BU002601	C 05	CMLD008253	CC1=CC2=C(CCCN2S(=O)(=O)C2=CC=C(C=C2)C#N)N=C1C	0.943568
DCMLD-BU002632	H 05	CMLD011631	COC(=O)C1=C(C)N(CC2=CC=C(Cl)C=C2)C(=S)NC1C1=CC=CC(Cl)=C1	0.943569
DCMLD-BU002613	A 09	CMLD011396	COCOC1=CC(OC)=CC(O)=C1C(=O)[C@@H]1CC=C(CCC=C(C)C)C[C@H]1C1=CN=CC=C1	0.943803
DCMLD-BU002624	C 11	CMLD010913	CON(C)C(=O)C1=NC2=C(N=N1)C1=CC=CC=C1N2S(=O)(=O)C1=CC=C(C)C=C1	0.944079
DCMLD-BU002613	C 04	CMLD012753	CC1=NN=C(C)C2=C1\C=C/OC[C@H](NC(=O)[C@@H]1C[C@@H](O)CN1C(=O)C1=CC=CC2=N1)C1=CC=CC=C1	0.944241
DCMLD-BU002613	D 07	CMLD013141	COC1=CC=C(C=C1OC)[C@H]1O[C@H]([C@@H](C)[C@H]1C)C1=CC2=C(OCO2)C=C1	0.944287
DCMLD-BU002601	C 08	CMLD013148	COC(=O)C1=CC2=CC3=C(OCO3)C=C2C(C2=CC=C(OC)C=C2)=C1C(=O)OC	0.944287
DCMLD-BU002608	E 08	CMLD009045	CC1=C[C@H](COc2ccc(cc2)C(C)(C)C)O[C@]2(C1)C(=O)Nc1ccccc21	0.944404
DCMLD-BU002601	B 04	CMLD007137	[H]C1([H])CN=C(CC(C)C)C2=C(N1C)C(=O)N(CC1=CC=CC=C1)C2C1=CC=C(C)C=C1	0.944429
DCMLD-BU002602	E 11	CMLD008391	[H]C1([H])CN=C(C)C2=C(N1C)C(=O)N(CC=C)C2C1=CC=CC(=C1)C(F)(F)F	0.944429
DCMLD-BU002621	D 10	CMLD006461	COC1=CC=C(C=C1)N1C(C2=C(N(C)N=C2C2=CC=CC=C2)C1=O)C1=CC=CC=C1	0.94452
DCMLD-BU002607	H 02	CMLD007981	CC(=O)C1=C(C)N(CC2=CC=C(F)C=C2)C(=S)NC1C1=CC=CC(F)=C1	0.94452
DCMLD-BU002629	G 09	CMLD012714	NC1=CC=CC(F)=C1C(=O)OCC(=O)C1=CC=C(C=C1)N1CCOCC1	0.944601
DCMLD-BU002607	E 09	CMLD006513	C[C@@H]1CC=C(C)CC2(O1)C(=O)NC1=C2C=CC=C1	0.944684
DCMLD-BU002624	A 11	CMLD011026	COC1=CC=C(CN2C(C3=C(NN=C3CC(C)C)C2=O)C2=CC=C(F)C=C2)C=C1	0.944741
DCMLD-BU002638	E 09	CMLD009935	CC1=CC=C(C=C1)C1NC(=O)C2=NN(C(=C12)C1=CC=CC=C1)C1=CC=C(F)C=C1	0.944794
DCMLD-BU002617	G 07	CMLD011650	CC(=O)C1=C2C=CCCN2C(=O)NC1C1=CC(OC(F)(F)F)=CC=C1C	0.945019
DCMLD-BU002621	F 11	CMLD003135	O=C(OCC1=CC=CC=C1)C(C1CCCC(=O)C1)C(=O)OCC1=CC=CC=C1	0.945057
DCMLD-BU002609	H 05	CMLD009684	COc1ccc2[C@@H]([C@@H](C)[C@H](NS(=O)(=O)c3c(C)noc3C)c2c1)c1ccccc1	0.945513
DCMLD-BU002634	D 10	CMLD012050	COC1=CC=C(C=C1)[C@@]12OC3=CC(OC)=CC(OC)=C3[C@]1(O)C(=O)C[C@H]2C1=CC=CC=C1	0.945746
DCMLD-BU002605	C 07	CMLD009007	CN1C(=O)[C@@]2(CC(C)=C[C@@H](COc3cccc(F)c3)O2)c2ccccc12	0.945784
DCMLD-BU002604	C 10	CMLD006450	CN1N=C2C(=O)N(C(C2=C1C1=CC=CC=C1)C1=CC=C(F)C=C1)C1=CC=CC=C1	0.945873
DCMLD-BU002599	D 05	CMLD007953	COC(=O)C1=C(C)N(CC2=CC=CC=C2)C(=S)NC1C1=CC=CC(Br)=C1	0.945873
DCMLD-BU002608	D 06	CMLD011514	CC(=O)C1=C(C)N(CC2=CC=CC=C2)C(=S)NC1C1=CC=CC=C1F	0.946026
DCMLD-BU002632	H 09	CMLD011573	COC1=CC=C(C=C1F)N1C(C2=C(NN=C2CC(C)C)C1=O)C1=CC=C(F)C=C1OC	0.946026
DCMLD-BU002611	F 08	CMLD007438	CC(C)CC1=NNC2=C1C(N(CC1=CC=CC=C1)C2=O)C1=CC=CC(=C1)C(F)(F)F	0.946058
DCMLD-BU002623	C 04	CMLD008240	COC1=CC=C(C=C1)C1=NC2=C(C=C1)N(CCC2)S(=O)(=O)C1=CC=CC=C1	0.946058
DCMLD-BU002628	B 02	CMLD012921	OC1=CC(O)=C(C(=O)N2CC3=C(C2)C=CC=C3)C(NC2=CC=NN2C2CCCCC2)=C1	0.946251
DCMLD-BU002612	C 06	CMLD010260	CC(C)CC1=NNC2=C1C(NC2=O)C1=CC=C2OCOC2=C1	0.946265
DCMLD-BU002606	H 08	CMLD012800	O=C1C=C(CC1C1=CC=CC=C1)C1=CC=CC=C1	0.946442
DCMLD-BU002621	C 02	2709	CCOC(=O)C(C1N(C(=O)OC)C(C)=CC2=CC=CC=C12)C1=CC(OC)=C(OC)C=C1	0.947079
DCMLD-BU002634	C 08	CMLD007096	[H]C1([H])CN=C(C2=C(N1C)C(=O)NC2C1=CC=CC=C1)C1=CC=CC=C1	0.947167
DCMLD-BU002619	A 05	CMLD007212	CC1=NNC2=C1C(N(CC1=CC=CC=C1)C2=O)C1=CC2=C(OCO2)C=C1	0.947168
DCMLD-BU002609	B 05	CMLD007276	COCC1=NNC2=C1C(N(CC1=CC=CC=C1)C2=O)C1=CC=CC=C1	0.947168
DCMLD-BU002631	A 07	CMLD011520	CC(=O)C1=C(C)N(CC2=CC=C(Cl)C=C2)C(=S)NC1C1=CC=CC=C1Br	0.947509
DCMLD-BU002637	D 05	CMLD012446	CC(C)(C)C[C@@H](O)COC1=C(C=C2OCOC2=C1)C1(C(=O)NC2=CC(Br)=CC=C12)C1=C(OC[C@H](O)CC(C)(C)C)C=C2OCOC2=C1	0.947525
DCMLD-BU002599	F 09	CMLD010298	COC1=CC=CC=C1CN1N=C2C(=O)NC(C2=C1C1=CC=CC=C1)C1=CC=CC=C1	0.947741
DCMLD-BU002602	G 06	CMLD010746	CS(=O)(=O)OC1=C(CC23CCCCC2=NC2=CC=C(Br)C=C32)OC=CC1=O	0.947909
DCMLD-BU002603	G 08	CMLD009275	COC1=CC=CC(=C1)C#C[C@H]1O[C@H](COC(C)=O)[C@H](OC(C)=O)C=C1	0.948122
DCMLD-BU002631	F 02	CMLD009612	CC(C)CC1=NN(C2=C1C(NC2=O)C1=CC=C(Br)C=C1)C1=CC(C)=CC(C)=C1	0.948427
DCMLD-BU002602	F 11	CMLD009948	COc1ccc(cc1)[C@H]1CC2=N[C@H](O[C@@]22C[C@@](CC=C)([C@@H]1C)C(=O)N2Cc1ccncc1)C(C)(C)C	0.948427
DCMLD-BU002623	E 09	CMLD003288	CCOC(=O)\C=C\CCC\C=C\C(=O)C1=CC=CC=C1	0.948758
DCMLD-BU002619	E 10	CMLD011137	COC1=NC=C(C=C1)N1C(C2=CSC=C2)C2=C(NN=C2CC(C)C)C1=O	0.949013
DCMLD-BU002618	D 07	CMLD010274	COC1=C(CN2N=C(C)C3=C2C(=O)NC3C2=CC=CC=C2)C=CC=C1	0.949218
DCMLD-BU002632	E 11	CMLD009245	CC(=O)OC[C@H]1O[C@@H](C=C[C@@H]1OC(C)=O)C1=CC=C(C)C=C1	0.949336
DCMLD-BU002615	C 10	CMLD007420	[H]C1([H])CN=C(CC(C)C)C2=C(N1C)C(=O)N(C2C1=CC=C(C)C=C1)C1=CC=CC=C1	0.949402
DCMLD-BU002607	C 09	CMLD010773	COC(=O)C1=C(C)N(CC#CC)C(=O)NC1C1=CC=CC=C1	0.949466
DCMLD-BU002616	E 04	CMLD011315	C1OC2=C(O1)C=C1[C@@H](CC(OC1=C2)(C1=CC=CC=C1)C1=CC=CC=C1)C1=CC=CC=C1	0.949824
DCMLD-BU002601	A 06	CMLD007154	[H]C1([H])CN=C(C)C2=C(N1C)C(=O)N(C2C1=CC=C(Br)C=C1)C1=CC=CC=C1	0.949904
DCMLD-BU002617	D 10	CMLD008379	[H]N1C2=C(C(NC2=O)C2=CC=C(F)C=C2)C(C)=NCC1(C)C	0.949904
DCMLD-BU002623	E 08	CMLD003053	COC(=O)[C@H](CC1=CNC2=CC=CC=C12)NC1=NN=C(C(=O)OC)C(=N1)C(=O)OC	0.949992
DCMLD-BU002621	B 07	CMLD004121	CCN1[C@H](C)[C@@H]([C@@H](NC1=O)C1=CC=CC(=C1)C(F)(F)F)C(=O)OC	0.949992
DCMLD-BU002635	H 11	CMLD011593	CC(=O)C1=C2C=CCCN2C(=O)NC1C1=CC(F)=CC=C1C(F)(F)F	0.950474
DCMLD-BU002628	B 06	CMLD013131	COC1=CC=C(C[C@H]2COC(=O)[C@@H]2CC2=CC=C(OC)C(OC)=C2)C=C1OC	0.950582
DCMLD-BU002603	B 05	CMLD010176	O=C1C(OCC2=COC=C2)=C(OC2=CC=CC=C12)C1=CC=CC=C1	0.950694
DCMLD-BU002599	F 10	CMLD007102	[H]C1([H])CN=C(C(C)C)C2=C(N1C)C(=O)N(CC1=CC=CC=C1)C2C1=CC=C(Br)C=C1	0.950792
DCMLD-BU002626	D 10	CMLD012990	CC1=CC=C(C=C1)S(=O)(=O)N\N=C\C1=CC(=CC=C1)C(=O)NCC1(CC(=O)ON2C(=O)CCC2=O)CCCCC1	0.950867
DCMLD-BU002612	C 10	CMLD012049	COC1=CC=C(C=C1)[C@@]12OC3=CC(OC)=CC(OC)=C3[C@]1(O)[C@@H](O)[C@@H]([C@H]2C1=CC=CC=C1)C(=O)C1=CC=CO1	0.950971
DCMLD-BU002630	B 02	CMLD008760	COC[C@@H](O)[C@H]1OCc2c([C@@H]1\C=C\c1ccccc1)c1cc(F)ccc1n2S(C)(=O)=O	0.951005
DCMLD-BU002630	G 08	CMLD010769	CC(=O)N1C(C2=CC=CC=C2)C(C(C)=O)=C(C)N(CC#C[Si](C)(C)C)C1=O	0.951022
DCMLD-BU002607	D 05	CMLD008254	CCC1=CC2=C(CCCN2S(=O)(=O)C2=CC=C(C=C2)C#N)N=C1CC	0.951037
DCMLD-BU002635	E 06	CMLD012522	COCOC1=C2C(O)=C3C(=O)C=C(C)OC3=CC2=C(OC)C(OC)=C1	0.951188
DCMLD-BU002634	B 05	CMLD007993	COC(=O)C1=C(C)N(CC2=CC=C(F)C=C2)C(=S)NC1C1=CC=CC(Br)=C1	0.951286
DCMLD-BU002601	A 06	CMLD011343	COC1=C(CC=C)C(=O)[C@@]2([C@@H](CC3=CC=CC=C3)C[C@@]1(CC=C)C2=O)C(=O)C1=CC=CC=C1	0.95133
DCMLD-BU002619	H 11	CMLD009957	CCC(CC)[C@H]1O[C@@]23C[C@@](CC=C)([C@H](C)[C@H](CC2=N1)c1ccc(OC)cc1)C(=O)N3Cc1ccco1	0.95134
DCMLD-BU002630	F 07	CMLD012361	COC(=O)[C@@H]1[C@@H](C2=CC=CC=C2)[C@@]2(OC3=CC(OC)=CC(OC)=C3[C@@]22N=C(C)N[C@@]12O)C1=CC=C(OC)C=C1	0.951823
DCMLD-BU002602	G 09	CMLD007415	[H]C1([H])CN=C(C2=C(N1C)C(=O)N(CC=C)C2C1=CC=C(F)C=C1)C1=CC=CC=C1	0.952182
DCMLD-BU002618	E 04	CMLD006727	COC(=O)C1=CC2=C(C(=O)N(CC3=CC(F)=CC=C3)C2)C2=C1N(C1=CC=C(F)C=C21)S(=O)(=O)C1=CC=C(OC)C=C1	0.95224
DCMLD-BU002635	A 07	CMLD012962	NC1=CC(=NN1C1CCCCC1)C1=CC=CC=C1	0.952405
DCMLD-BU002599	F 08	CMLD003066	COC(=O)C\C=C\[C@@H](C)[C@H](NC(=O)OCC(Cl)(Cl)Cl)C1=CC2=C(C=CC=C2)C=C1	0.952459
DCMLD-BU002608	H 08	CMLD006660	CC(C)C1=C2C(N(CC3=CC=CC=C3)C(=O)C2=NN1C)C1=CC(=CC=C1)C(F)(F)F	0.952639
DCMLD-BU002634	H 11	CMLD009133	[H][C@]12[C@H](OC)[C@H](O)CC[C@]1(O)CN(CCC1=CC=CS1)[C@@H](CC=C(C)C)[C@]2(C)O	0.952688
DCMLD-BU002602	H 08	CMLD009848	CC(C)C1=C2C(NC(=O)C2=NN1C1=CC=C(OC(F)(F)F)C=C1)C1=CC=CC(=C1)C(F)(F)F	0.952797
DCMLD-BU002634	C 05	CMLD010555	COC1=C(CC=C)C(=O)C(C(=O)C2=CC=CC=C2)=C(O)C1(CC=C)C\C=C\C1=CC=CC=C1	0.952904
DCMLD-BU002616	A 02	CMLD012732	[H][C@]12CC(C)(C)[C@]1([H])CC[C@]1(C)OC3=C(C(=O)C(C)(C)C(=O)C3(C)C)[C@@]([H])(C(=O)C(C)C)[C@@]1([H])CCC2=C	0.953045
DCMLD-BU002627	E 11	CMLD012913	OC1=CC(O)=C(C(=O)N2CC3=C(C2)C=NN3)C(NC2=CC=NN2CC2=COC=C2)=C1	0.95315
DCMLD-BU002623	C 05	CMLD013202	[H][C@@]12[C@@H]3C=C(C(C)C)[C@@H](C(=O)[C@]3(C)O)[C@@]1(C=C(C2=O)C1=CC=C(O)C=C1)C1=CC(O)=C(O)C=C1	0.953172
DCMLD-BU002634	F 10	CMLD012721	COC1=CC=C(C=C1)C1=C(OCC#CC2=CC=CC=C2)C(=O)C2=C(OC)C=C(OC)C=C2O1	0.953257
DCMLD-BU002634	H 08	CMLD011553	CC(C)CC1=NNC2=C1C(N(C2=O)C1=CC=C(C=C1)N(C)C)C1=C(Cl)C=CC=C1Cl	0.95344
DCMLD-BU002604	D 02	CMLD009989	CCN1C(=O)[C@@]2(CC=C)C[C@@]11O[C@@H](N=C1C[C@@H]([C@H]2C)c1ccc(OC)cc1)C(C)C	0.953646
DCMLD-BU002634	G 11	CMLD010450	OC1=CC(O)=C(C=C1)C1=C(O)C(=O)C2=C(O)C=C(O)C=C2O1	0.953646
DCMLD-BU002609	C 08	2475	CCC(=O)C[C@@H](NC(=O)OC)C1=CC=C(F)C=C1	0.953693
DCMLD-BU002628	F 07	CMLD004202	CCOC(=O)CN1[C@H](C)[C@H]([C@@H](NC1=O)C1=CC=CC(=C1)C(F)(F)F)C(C)=O	0.953693
DCMLD-BU002604	G 06	CMLD011638	CC(=O)C1=C(C)N(CC2=CC=C(F)C=C2)C(=S)NC1C1=CC=C(F)C=C1	0.953715
DCMLD-BU002607	B 02	CMLD013096	[H][C@]12C[C@H](C)[C@H](C3CC3)N1C(=O)[C@@H](CC1=CC=CC=C1)NC(=O)C2	0.95373
DCMLD-BU002611	D 08	CMLD012154	CCOC1=CC=C(C=C1)N1C(C)=C2C(=C1C)C(NC1=CC=CC=C1)=NN=C2C	0.953807
DCMLD-BU002624	D 02	CMLD011035	CC(C)CC1=NNC2=C1C(N(CC(C)(CO)COC(C)=O)C2=O)C1=CC=C(F)C=C1	0.953947
DCMLD-BU002610	H 09	CMLD006415	CN1N=C(C2=C1C(=O)N(C2C1=CC=C2OCOC2=C1)C1=CC=CC=C1)C1=CC=CC=C1	0.953992
DCMLD-BU002617	A 07	CMLD007852	COC(=O)C1=C(C)N(C)C(NCC2=CC=CC=C2C(F)(F)F)=NC1C1=CC=CC=C1	0.953992
DCMLD-BU002635	A 04	CMLD007135	[H]C1([H])CN=C(C(C)C)C2=C(N1C)C(=O)N(CC1=CC=CC=C1)C2C1=CC=C(C)C=C1	0.95401
DCMLD-BU002633	F 09	CMLD010777	CC(=O)C1=C2C=C(C)CCN2C(=O)NC1C1=CC=CC=C1	0.954135
DCMLD-BU002629	A 10	CMLD012809	OC1=C(C=O)C(O)=C(C(N2CCCC2)C2=CC=CC=C2)C(O)=C1C=O	0.954145
DCMLD-BU002632	B 10	CMLD006846	CN1C(=O)[C@]2(C3=CC=CC=C13)C1=C(CCCC1=O)OC1=C2C(=O)OC(C)=C1C(C)=O	0.954262
DCMLD-BU002618	D 08	CMLD011389	COC1=CC(O)=C(C(=O)[C@@H]2CC=C(CCC=C(C)C)C[C@H]2C2=CC=CC=C2)C(OC)=C1	0.95434
DCMLD-BU002606	B 02	CMLD010801	CCCCCC#CCN1C(=O)NC(C2=CC=CC=C2)C(C(=O)OC)=C1C	0.954371
DCMLD-BU002631	G 08	CMLD012611	COC1=CC=C(C=C1)[C@@]12OC3=CC(OC)=CC(OC)=C3[C@@]11NC(C)=N[C@@]1(O)[C@@H]([C@H]2C1=CC=CC=C1)C(=O)N(C)C	0.95445
DCMLD-BU002636	A 09	CMLD012613	CC1(C)COC(C)(C)O[C@H]1C(=O)N\C=C\C(=O)OCC=C	0.95445
DCMLD-BU002611	B 06	CMLD009391	[H][C@]12NC3=CC=CC=C3[C@]1(CCN2C(=O)C1=CC=CC=C1)C1=C(NC2=C1C=C(OC)C=C2)C(=O)OC	0.954757
DCMLD-BU002609	F 10	CMLD012071	COC1=CC=C(C=C1)[C@@]12OC3=CC(OC)=CC(OC)=C3[C@]1(O)C(=O)[C@@H]([C@H]2C1=CC=CC=C1)C(=O)NC1=NC=CC=C1	0.95489
DCMLD-BU002637	D 05	CMLD003557	[H][C@@]12N(CC3=CC=CC=C3)C3=CC=CC=C3[C@@]11C[C@H](N(C1=NC(C(=O)OC)=C2C(=O)OC)S(=O)(=O)C1=C(C)ON=C1C)C(=O)OC	0.954927
DCMLD-BU002616	A 05	CMLD012443	CC(C)(C)C[C@@H](O)COC1=C(C=C2OCOC2=C1)C1(C(=O)NC2=CC(F)=CC=C12)C1=C(OC[C@H](O)CC(C)(C)C)C=C2OCOC2=C1	0.954951
DCMLD-BU002614	H 07	CMLD012467	CC(C)=CCC1=CC(OCC(=O)NS(=O)(=O)OCCOCC2=CC=CC=C2)=CC2=C1C(=O)C1=C(O)C=CC=C1O2	0.954951
DCMLD-BU002635	G 03	CMLD011713	COC(=O)C1=C(O)C(C=O)=C(O)C(C=O)=C1O	0.955137
DCMLD-BU002621	B 09	CMLD011773	COC1=C(I)C=C(C=C1)C(Cl)=O	0.955137
DCMLD-BU002635	H 04	CMLD011622	COC(=O)C1=C(C)N(CC2=CC=CC(Cl)=C2)C(=S)NC1C1=CC=CC(Br)=C1	0.955165
DCMLD-BU002600	B 07	CMLD011642	CC(=O)C1=C(C)N(CC2=CC=C(Cl)C=C2)C(=S)NC1C1=CC=CC=C1	0.955165
DCMLD-BU002606	E 04	CMLD010516	[H]O[C@@H]1[C@@H]([C@@H](C2=CC=CC=C2)[C@@]2(OC3=CC(OCC4=CC=CC=C4)=CC(OC)=C3[C@]12O[H])C1=CC=C(OC)C=C1)C(=O)OC	0.955344
DCMLD-BU002613	D 07	CMLD006526	[H]N1C(C2=C(N(C)N=C2C)C1=O)C1=CC=C2OCOC2=C1	0.955345
DCMLD-BU002603	F 05	CMLD007978	CC(=O)C1=C(C)N(CC2=CC=C(F)C=C2)C(=S)NC1C1=CC=C(Br)C=C1	0.955345
DCMLD-BU002629	A 02	CMLD012184	CON(C)C(=O)[C@H]1[C@@H](O)[C@@]2(O)C3=C(OC)C=C(OC)C=C3O[C@]2([C@@H]1C1=CC=CC(OC)=C1)C1=CC=C(OC)C=C1	0.955397
DCMLD-BU002600	D 02	CMLD012191	[H][C@]12OC(=O)C3=C(O)C=C(C)C4=C3C1=C(O[C@]1(OCC[C@@H]21)C1=CC=CC=C1)C=C4O	0.955397
DCMLD-BU002608	D 08	CMLD009044	CC1=C[C@@H](COc2ccc(Br)cc2)O[C@@]2(C1)C(=O)Nc1ccccc21	0.955449
DCMLD-BU002623	G 05	CMLD012856	COC1=C(OCC=C(C)C)C2=C(C=C1)C(=O)C1=C(O2)C=CC(=C1)C(F)(F)F	0.955458
DCMLD-BU002635	C 09	CMLD006578	C[C@@H]1CC2=CCC[C@H]2[C@]2(O1)C(=O)NC1=C2C(Br)=CC=C1	0.95546
DCMLD-BU002606	C 03	CMLD009620	CC(C)CC1=NN(C2=C1C(NC2=O)C1=CC=C(C)C=C1)C1=CC(C)=CC(C)=C1	0.955711
DCMLD-BU002602	G 07	CMLD009830	CCC1=CC=CC=C1N1N=C2C(=O)NC(C2=C1C(C)C)C1=CC=C2OCOC2=C1	0.955711
DCMLD-BU002605	E 10	CMLD012628	CC1=CC=C(C=C1)S(=O)(=O)OC[C@H]1O[C@@H](C=C[C@H]1O)C#CC1=CC=C(C=C1)C(C)(C)C	0.955948
DCMLD-BU002620	B 08	CMLD012537	[H][C@@]12CCC3(OCCO3)[C@]1(CC(C)=CC1=CC(=O)C=C[C@]21O)O[Si](C)(C)C	0.955984
DCMLD-BU002625	H 10	CMLD006448	[H]N1C2=C(C(N(CC=C)C2=O)C2=CC=CC=C2)C(=NCC1([H])[H])C(C)C	0.95603
DCMLD-BU002605	C 09	CMLD007872	[H]N1C2=C(C(N(CC3=CC=CC=C3)C2=O)C2=CC=C(F)C=C2)C(CC(C)C)=NCC1([H])[H]	0.95603
DCMLD-BU002603	C 02	CMLD008395	[H]N1C2=C(C(N(CC=C)C2=O)C2=CC=C(F)C=C2)C(C)=NCC1([H])[H]	0.95603
DCMLD-BU002616	D 08	CMLD012471	O=C1CC2(CCCCC2)CNC(=O)C2=CC=CC(=C2)C2=CC(CCCCCCN1)=NN2	0.956436
DCMLD-BU002634	E 06	CMLD011636	COC(=O)C1=C(C)N(CC2=CC=CC=C2)C(=S)NC1C1=CC=CC(F)=C1	0.956614
DCMLD-BU002631	E 10	CMLD011685	CCOCCOCCN(OC)C(=O)[C@H]1[C@@H](O)[C@@]2(O)C3=C(OC)C=C(OC)C=C3O[C@]2([C@@H]1C1=CC=CC=C1)C1=CC=C(OC)C=C1	0.956614
DCMLD-BU002619	F 02	BU-0001037	COC(=O)C1=C(C)N(CC(C)C)C(=S)NC1C1=CC=C(OC)C=C1	0.956698
DCMLD-BU002626	D 11	CMLD013181	[N-]=[N+]=NC1C2=C(C=CC=C2)C2=C3OCOC4=C3C3=C(OCOC3=C12)C=C4	0.956878
DCMLD-BU002628	H 07	CMLD012969	COC1=CC=C(CN2N=C(C=C2N)C2=CC=CC=C2)C=C1	0.957021
DCMLD-BU002625	F 03	2266	CCOC(=O)CN1C(=O)N[C@H](C2=CC=C(Br)C=C2)C(C(C)=O)=C1C	0.957394
DCMLD-BU002614	A 09	CMLD012006	COCCNC1=NC(C2=CC=CC=C2)C(C(=O)OC)=C(C)N1CC1=CC=C(C=C1)C(F)(F)F	0.957502
DCMLD-BU002639	C 09	CMLD012017	CCCCNC1=NC(C2=CC=CC=C2)C(C(=O)OC)=C(C)N1CC1=CC=C(C=C1)C(F)(F)F	0.957502
DCMLD-BU002605	C 11	CMLD012726	[H][C@@]1(O)[C@@]2(O)[C@H]([C@@H](C3=CC=CC=C3)[C@@]1(NC1=CC(OC)=CC(OC)=C21)C1=CC=C(Br)C=C1)C(=O)OC	0.957585
DCMLD-BU002634	G 09	CMLD009531	CCO[C@@]1(Oc2ccc(Cl)cc2C(=O)[C@]11OCC=C1C)c1ccc2OCOc2c1	0.957663
DCMLD-BU002608	F 09	CMLD010988	COC1=CC=C(C=C1)N1C(C2=C(CC(C)C)N(C)N=C2C1=O)C1=CC=C(F)C=C1	0.957794
DCMLD-BU002628	F 10	CMLD012397	CC[C@@H](O)COC1=C(C=C2OCOC2=C1)C1(C(=O)NC2=CC=CC(Br)=C12)C1=C(OC[C@H](O)CC)C=C2OCOC2=C1	0.957934
DCMLD-BU002622	A 03	CMLD007924	COC1=CC(=CC=C1)C1NC(=S)NC(C)=C1C(C)=O	0.958051
DCMLD-BU002617	G 11	CMLD008214	CCCCS(=O)(=O)N1CCCC2=C1C=CC(=N2)C1=CC=C(F)C=C1	0.958051
DCMLD-BU002608	A 10	CMLD010513	CONC(=O)[C@H]1[C@@H](O)[C@@]2(O)C3=C(OC)C=C(OC)C=C3O[C@]2([C@@H]1C1=CC=CC=C1)C1=CC=C(OC)C=C1	0.958064
DCMLD-BU002603	D 11	CMLD006460	[H]N1C2=C(C(N(C2=O)C2=CC=C(OC)C=C2)C2=CC=C(Br)C=C2)C(CC(C)C)=NCC1([H])[H]	0.958543
DCMLD-BU002622	H 10	CMLD012994	CC1=CC=C(C=C1)S(=O)(=O)N\N=C\C1=CC=CC(=C1)C(=O)NCC1(CC(=O)NCCCCCCC#C)CCCCC1	0.95856
DCMLD-BU002613	C 03	CMLD006771	COC(=O)C1=CC2=C(C(=O)N(CC3=CC=C(C)C=C3)C2)C2=C1N(C1=CC=CC=C21)S(=O)(=O)C1=CC=C(OC)C=C1	0.95858
DCMLD-BU002620	G 06	CMLD009805	CC(C)C1=C2C(NC(=O)C2=NN1C1=CC=CC=C1)C1=CC=CC(=C1)C(F)(F)F	0.958625
DCMLD-BU002618	D 09	CMDJR0022	O=S(NC1=CC=C(C(F)(F)F)C=C1)(OCCC(C)C)=O	0.958876
DCMLD-BU002621	H 09	CMLD012619	CC(=O)OC[C@H]1O[C@@H](C=C[C@@H]1OC(C)=O)N1C=C(N=N1)C1=CC=C(C=C1)C(C)(C)C	0.958945
DCMLD-BU002605	A 02	CMLD012061	CCN(CC)CCCNC1=NC(C2=CC=C(Cl)C=C2)C(C(=O)OC)=C(C)N1CC1=CC=CC(=C1)C(F)(F)F	0.958991
DCMLD-BU002610	G 11	CMLD013268	[O-][N+](=O)C1=CC=C(CCN2CC3=C(C2)C=CC=C3)C=C1	0.959142
DCMLD-BU002616	B 09	CMLD012251	COC1=CC(=CC=C1O)[C@H]1[C@@H]([C@H]([C@@H]1C1=CC(OC)=C(O)C=C1)C(=O)NCC1=CC=CC=C1)C(=O)NCC1=CC=CC=C1	0.959356
DCMLD-BU002616	F 08	CMLD006647	COC1=CC=C(C=C1)N1C(C2=C(C(C)C)N(C)N=C2C1=O)C1=CC=C(F)C=C1	0.959405
DCMLD-BU002601	B 08	CMLD012366	COC1=CC=C(C=C1)[C@]12OC3=CC(OC)=CC(OC)=C3[C@@]1(O)C1=C([C@@H]2C2=CC=CC=C2)C(=O)NC(=N1)C1=CC=C(C)C=C1	0.959462
DCMLD-BU002624	C 09	CMLD012382	COC1=CC(OC)=C2C(=O)C3=C(OC2=C1)C(OCC(N)=O)=CC=C3CC=C(C)C	0.959462
DCMLD-BU002599	B 07	CMLD007166	[H]C1([H])CN=C(C2=C(N1C)C(=O)N(CC=C)C2C1=CC=CC=C1)C1=CC=CC=C1	0.959485
DCMLD-BU002610	A 11	CMLD008384	[H]N1C2=C(C(N(C2=O)C2=CC=C(OC)C=C2)C2=CC=C3OCOC3=C2)C(=NCC1([H])[H])C1=CC=CC=C1	0.959485
DCMLD-BU002637	H 07	CMLD011652	CCOC1=C(F)C=CC(C2NC(=O)N3CCC=CC3=C2C(C)=O)=C1F	0.959513
DCMLD-BU002620	A 03	CMLD008800	COC(=O)c1ccc(Oc2cc(Br)cc(OC)c2)o1	0.959591
DCMLD-BU002632	E 09	CMLD007733	COCCN1C(=O)[C@H]2C[C@@]11O[C@@H](N=C1C[C@@H]1C3=CC=CC=C3C[C@]21C)C1CCCCC1	0.959848
DCMLD-BU002631	H 08	CMLD012884	COC1=CC=C(CN2N=C(C=C2NC2=CC(O)=CC(O)=C2C(=O)N2CC3=C(C2)C=NN3)C2=COC=C2)C=C1	0.960074
DCMLD-BU002628	G 11	CMLD012915	OC1=CC(O)=C(C(=O)N2CC3=C(C2)C=NN3)C(NC2=CC=NN2CC2=CC=C(C=C2)C(F)(F)F)=C1	0.960074
DCMLD-BU002629	A 07	CMLD009807	CC(C)C1=C2C(NC(=O)C2=NN1CC1=CC=CC=C1)C1=CC=CC=C1	0.960082
DCMLD-BU002637	F 08	CMLD010643	BrC1=CC=C(C=C1)C1=CC=C2N(C[C@@H]3CO3)CCCC2=N1	0.960225
DCMLD-BU002633	C 03	CMLD007266	FC(F)(F)C1=CC=CC(=C1)C1N(C(=O)C2=C1C(=NN2)C1=CC=CC=C1)C1=CC=CC=C1	0.960504
DCMLD-BU002615	B 02	CMLD011036	CO[C@H]1CC[C@@H](CC1)N1C(C2=C(NN=C2CC(C)C)C1=O)C1=CC=C(F)C=C1	0.960526
DCMLD-BU002613	A 03	CMLD009259	CC(=O)NC1=CC=C(C=C1)[C@H]1O[C@H](COC(C)=O)[C@H](OC(C)=O)C=C1	0.96057
DCMLD-BU002620	F 08	CMLD012156	CCOC1=CC=C(C=C1)N1C(C)=C2C(=C1C)C(=NN=C2C)N1CCN(C)CC1	0.960719
DCMLD-BU002621	C 11	CMLD012819	OCC1=C(Br)C(=O)C(CC=C)=CC11OCCCO1	0.960748
DCMLD-BU002621	G 09	CMLD006057	CN1N=C2C(=O)N(C(C2=C1C1=CC=CC=C1)C1=CC=CC=C1)C1=CC=CC=C1	0.960758
DCMLD-BU002628	G 03	CMLD012666	COC(=O)[C@@H]1[C@@H](C2=CC=CC=C2)C2(N(C)C3=CC=CC=C3C1(O)C2=O)C1=CC=C(OC)C=C1	0.960831
DCMLD-BU002599	A 05	CMLD012676	C[Si](C)(C)C#CCOC1=C(Oc2ccccc2C1=O)c1ccccc1	0.960831
DCMLD-BU002629	C 11	CMLD006810	CN1C(=O)[C@@]2(C3=CC=CC=C13)C1=C(CC(C)(C)OC1=O)OC1=C2C(=O)OC(C)=C1	0.960891
DCMLD-BU002627	F 02	CMLD009646	CCC\C=C\C1=C(CO)C2(OCC(CC)(CC)CO2)[C@H]2O[C@H]2C1=O	0.960926
DCMLD-BU002605	E 09	CMLD011776	[H]C(=O)C1=CC=C(O)C(C)=C1C	0.960926
DCMLD-BU002633	E 04	CMLD010165	CSC1=NN(CCC#C)C2=NC(=O)C[C@]22[C@H]1N(CC1=CC=CC=C1)C1=C2C=CC=C1	0.961027
DCMLD-BU002622	E 05	CMLD008857	[H]N1C2=C(C(N(CC=C)C2=O)C2=CC=C(C)C=C2)C(C)=NCC1([H])[H]	0.961055
DCMLD-BU002605	H 05	CMLD010883	COC1=CN=C(CN2C(C3=C(NN=C3CC(C)C)C2=O)C2=CC=C(F)C=C2)C=C1	0.961057
DCMLD-BU002621	A 11	CMLD003497	O=C(NCC1=CC=CC=C1)\C=C\C1=CC=CC=C1	0.961096
DCMLD-BU002604	E 10	CMLD010930	C(N1CCC2=C(C1)C=C(C1=CC=CC=C1)C(=N2)C1=CC=CC=C1)C1=CC=CC=C1	0.961746
DCMLD-BU002599	B 10	CMLD009495	COC1=CC=C(C=C1)C1=C(C2C(N1)C(=O)C[C@H]([C@@H]2C)C1=CC=CC=C1)C(=O)NCC(C)C	0.962023
DCMLD-BU002602	G 06	CMLD007826	COC(=O)C1=C(C)N(C)C(NCC2=CC=CC(=C2)C(F)(F)F)=NC1C1=CC=CC=C1C(F)(F)F	0.962111
DCMLD-BU002619	E 04	CMLD007971	COC(=O)C1=C(C)N(CC2=CC=C(Br)C=C2)C(=S)NC1C1=CC=CC(F)=C1	0.962111
DCMLD-BU002616	E 06	CMDJR0097	O=S(OCCCCC)(NCCCCC)=O	0.962117
DCMLD-BU002605	B 10	CMLD011134	COC1=C(C=CC=C1)N1C(C2=C(NN=C2CC(C)C)C1=O)C1=CC(Cl)=CC=C1	0.962171
DCMLD-BU002606	F 07	CMLD007090	[H]C1([H])CN=C(C2=C(N1C)C(=O)N(C2C1=CC=C(Br)C=C1)C1=CC=C(OC)C=C1)C1=CC=CC=C1	0.962223
DCMLD-BU002606	C 03	CMLD007126	[H]C1([H])CN=C(CC(C)C)C2=C(N1C)C(=O)N(CC1=CC=CC=C1)C2C1=CC=CC=C1	0.962223
DCMLD-BU002619	C 10	CMLD008378	[H]N1C2=C(C(NC2=O)C2=CC=C(F)C=C2)C(=NCC1(C)C)C(C)C	0.962223
DCMLD-BU002610	C 11	CMLD008386	[H]N1C2=C(C(NC2=O)C2=CC=C3OCOC3=C2)C(=NCC1(C)C)C1=CC=CC=C1	0.962223
DCMLD-BU002610	F 05	CMLD008256	FC1=CC=C(C=C1)C1=NC2=C(C=C1)N(CCC2)S(=O)(=O)C1=CC=C(C=C1)C#N	0.962241
DCMLD-BU002624	A 04	CMLD008843	[H]N1C2=C(C(N(C2=O)C2=CC=CC=C2)C2=CC=C3OCOC3=C2)C(=NCC1([H])[H])C(C)C	0.962312
DCMLD-BU002609	F 05	CMLD008346	CC(=O)OC[C@@H]1O[C@@H](C=C[C@H]1OC(C)=O)C#CC1=CC=C(C=C1)C(C)(C)C	0.962353
DCMLD-BU002626	H 10	CMLD007424	CC(C)CC1=NNC2=C1C(N(C2=O)C1=CC=CC=C1)C1=CC=C(C)C=C1	0.962384
DCMLD-BU002608	F 06	CMLD011637	CC(=O)C1=C(C)N(CC2=CC=CC=C2)C(=S)NC1C1=CC=C(Cl)C=C1	0.962412
DCMLD-BU002623	H 10	CMLD012399	CC[C@@H](O)COC1=C(C=C2OCOC2=C1)C1(C(=O)NC2=C(F)C=CC=C12)C1=C(OC[C@H](O)CC)C=C2OCOC2=C1	0.962518
DCMLD-BU002613	G 02	CMLD004429	COC(=O)C\C=C\[C@H](C)[C@H](NC(=O)C(F)(F)F)\C=C\C1=CC=CC=C1	0.962758
DCMLD-BU002629	H 09	CMLD012808	CC1CC(=O)C2=C(O)C=CC=C2O1	0.962949
DCMLD-BU002631	F 11	CMLD012729	O=C(NCC1=CC=CC=C1)C12CC3C[C@@H](CC(C3)C1)C2	0.962995
DCMLD-BU002602	E 09	CMLD006608	CC(C)CC1=NN(C)C2=C1C(N(CC1=CC=CC=C1)C2=O)C1=CC=C(F)C=C1	0.963464
DCMLD-BU002626	G 06	CMLD009547	CC1=NN(C2=C1C(NC2=O)C1=CC=C2OCOC2=C1)C1=CC(C)=CC(C)=C1	0.963476
DCMLD-BU002628	D 04	CMLD007139	[H]C1([H])CN=C(C(C)C)C2=C(N1C)C(=O)N(C2C1=CC=CC(=C1)C(F)(F)F)C1=CC=CC=C1	0.963592
DCMLD-BU002620	F 10	CMLD008381	[H]N1C2=C(C(NC2=O)C2=CC=CC(=C2)C(F)(F)F)C(CC(C)C)=NCC1(C)C	0.963592
DCMLD-BU002638	G 03	CMLD004408	COC(=O)C\C=C\[C@H](C)[C@H](NC(=O)C(F)(F)F)C1=CC2=C(C=CC=C2)C=C1	0.963748
DCMLD-BU002610	A 03	CMLD004419	COC(=O)C\C=C\[C@H](C)[C@H](NC(=O)C(F)(F)F)C1=CC=C(Br)C=C1	0.963748
DCMLD-BU002635	D 10	CMLD011577	COC1=CC=C(C=C1)N1C(C2=C(NN=C2CC(C)C)C1=O)C1=C(OC)C=CN=C1	0.96382
DCMLD-BU002624	E 05	CMLD005713	[H][C@]12[C@@H]3OCCCC3=C(C(=O)OC)[C@@]1([H])C1=CC=CC=C1[C@@H](OC)[C@@H]2C	0.963841
DCMLD-BU002618	C 03	CMLD010352	CCOC(=O)C1=NN=C(C(=O)N1)C1=C(NC(=O)OC(C)(C)C)C=CC=C1	0.963885
DCMLD-BU002628	A 03	CMLD010951	COC(=O)[C@@]12OC3=CC=C(I)C(O)=C3C(=O)C1=C(CC[C@H]2OC(C)=O)OC	0.964321
DCMLD-BU002629	C 09	CMLD012887	COC1=CC=C(CN2N=C(C=C2NC2=CC(O)=CC(O)=C2C(=O)N2CC3=C(C2)C=NN3)C2CC2)C=C1	0.96469
DCMLD-BU002614	F 11	CMLD007111	[H]C1([H])CN=C(C)C2=C(N1C)C(=O)N(C2C1=CC=CC=C1)C1=CC=CC=C1	0.964693
DCMLD-BU002604	D 02	CMLD008221	COC1=CC=C(C=C1)S(=O)(=O)N1CCCC2=C1C=CC(=N2)C1=CC=C(Br)C=C1	0.96473
DCMLD-BU002606	H 03	CMLD008237	O=S(=O)(N1CCCC2=C1C=CC(=N2)C1=CC=CC=C1)C1=CC=CC=C1	0.96473
DCMLD-BU002599	B 08	CMLD001494	CCOC(=O)[C@]1(CCCC1=O)[C@@H](NC(=O)OC)C1=CC=CC(F)=C1	0.964797
DCMLD-BU002612	G 05	CMLD003390	COC1=CC=C(C=C1)C1=CC2=C(Br)C(=O)C(C)(O)C(=O)C2=CO1	0.964797
DCMLD-BU002637	D 03	CMLD006709	COC(=O)C1=CC2=C(C(=O)N(CC3=CC=C(C)C=C3)C2)C2=C1N(C1=CC=C(F)C=C21)S(=O)(=O)C1=CC=CC=C1	0.96492
DCMLD-BU002626	A 04	CMLD004778	[H][C@]12[C@H](C)C[C@@]3(N(C(=O)C(F)(F)F)[C@@]([H])(C4=C(C=CC=C4)[C@]13[H])[C@]2([H])C)C(=O)OC	0.965038
DCMLD-BU002620	F 11	CMLD005752	COC(=O)[C@]1(CC(C)C)NC=C([C@@H]1C1=CC=CC(=C1)C(F)(F)F)C(=O)C1=CC=CC=C1	0.965038
DCMLD-BU002600	H 05	CMLD011499	CC(C)CC1=NNC2=C1C(N(C2=O)C1=CC=CC=C1N(C)C)C1=CC=C(F)C=C1	0.965302
DCMLD-BU002630	B 04	CMLD011616	COC(=O)C1=C(C)N(CC2=CC=CC=C2F)C(=S)NC1C1=CC=CC(Br)=C1	0.965311
DCMLD-BU002607	A 08	CMLD012365	COC1=CC=C(C=C1)[C@@]12OC3=CC(OC)=CC(OC)=C3[C@]1(O)C1=C([C@H]2C2=CC=CC=C2)C(=O)NC(=N1)C1=CC=CC(OC)=C1	0.965573
DCMLD-BU002638	G 07	CMLD010903	COC1=NC=C(C=C1)N1C(C2CCCCC2)C2=C(NN=C2CC(C)C)C1=O	0.965952
DCMLD-BU002615	B 02	CMLD011020	COCN1C2=CC=CC=C2C2=C1N=C(N=N2)C(=O)C1=CC=CC=C1	0.965952
DCMLD-BU002603	B 02	CMLD008217	COC1=CC=C(C=C1)S(=O)(=O)N1CCCC2=C1C=C(C)C(C)=N2	0.965975
DCMLD-BU002635	A 07	CMLD004184	CCOC(=O)CN1C(=O)N[C@@H](C2=CC(F)=CC=C2)C(C(C)=O)=C1C	0.966031
DCMLD-BU002624	A 07	CMLD008670	[H]N1C2=C(C(N(C2=O)C2=CC=C(OC)C=C2)C2=CC=CC=C2)C(C)=NCC1([H])[H]	0.96608
DCMLD-BU002635	D 09	CMLD006607	CC(C)CC1=NN(C)C2=C1C(N(CC1=CC=CC=C1)C2=O)C1=CC=C(C)C=C1	0.966171
DCMLD-BU002638	D 03	CMLD013106	COC(=O)C\C=C\[C@H](C)[C@@H](NC(=O)[C@H](COCC1=CC=CC=C1)NC(=O)OC(C)(C)C)C1=CC=CC=C1	0.96632
DCMLD-BU002613	C 05	CMLD009342	[H][C@]12NC3=CC=CC=C3[C@]1(CCN2C(=O)C1=CC=C(C=C1)S(C)(=O)=O)C1=C(NC2=C1C=C(OC)C=C2)C(=O)OC	0.966382
DCMLD-BU002627	C 06	CMLD009392	[H][C@]12NC3=CC=CC=C3[C@]1(CCN2C(=O)C1=CC=C(OC)C=C1)C1=C(NC2=C1C=C(OC)C=C2)C(=O)OC	0.966382
DCMLD-BU002623	A 03	CMLD013284	CN(C)[C@@H]1CCN(C1)C(=O)C1=C(NC2=CC=NN2C)C=C(O)C=C1O	0.966387
DCMLD-BU002637	C 07	CMDAF0123	CC1=CC=C(C=C1)S(=O)(=O)N1CCCC2OCCCC2=C1C1=CC=CS1	0.966511
DCMLD-BU002631	D 10	CMLD011918	COC1=C(CC=C)C(O)=C(C(=O)C2=CC=CC=C2)C(=O)C1(CC=C)CC1=CC=CC=C1	0.966719
DCMLD-BU002635	A 04	CMLD011469	CC(C)=C\C(OP(=O)(OC1=CC=CC=C1)OC1=CC=CC=C1)=C1/CCCCC1=O	0.966785
DCMLD-BU002615	G 08	CMLD010286	COC1=CC=CC=C1CN1N=C(C(C)C)C2=C1C(=O)NC2C1=CC(=CC=C1)C(F)(F)F	0.966932
DCMLD-BU002639	G 08	CMLD012882	CCC1=NN(CC2=CC=C(OC)C=C2)C(NC2=CC(O)=CC(O)=C2C(=O)N2CC3=C(C2)N=CC=C3)=C1	0.966997
DCMLD-BU002614	B 06	CMLD008261	CC1=CC=C(C=C1)S(=O)(=O)N1CCCC2=C1C=CC(=N2)C1=CC=CC=C1	0.96722
DCMLD-BU002635	F 06	CMLD004142	CCOC(=O)CN1C(=O)N[C@@H](C2=CC(F)=CC=C2)C(C(=O)OC)=C1C	0.967264
DCMLD-BU002635	H 06	CMLD004157	COCCN1C(=O)N[C@@H](C2=CC(F)=CC=C2)C(C(C)=O)=C1C	0.967264
DCMLD-BU002599	F 04	CMLD012673	CNC1=CC=CC(F)=C1C(=O)OCC(=O)C1=CC=C(C=C1)C#N	0.967323
DCMLD-BU002629	A 09	CMLD009850	CC(C)C1=C2C(NC(=O)C2=NN1C1=CC=C(F)C=C1)C1=CC=CC=C1	0.967366
DCMLD-BU002611	C 10	CMLD007170	CC1=NNC2=C1C(N(CC=C)C2=O)C1=CC=C(Br)C=C1	0.967456
DCMLD-BU002621	A 08	CMLD011153	COC1=CC(OC)=C2COC(=O)CC2=C1	0.967647
DCMLD-BU002631	C 04	CMLD012940	CCN(CC)C(=O)C1=C(O)C=C(O)C=C1CC(=O)CC(C)(C)C	0.967792
DCMLD-BU002613	F 08	CMLD012975	CN1N=C(C=C1N)C1CCCCC1	0.967792
DCMLD-BU002602	C 08	CMLD009476	COC1=CC=C(C=C1)N1N=C(C)C2=C1C(=O)NC2C1=CC=CC=C1	0.967836
DCMLD-BU002606	F 08	CMLD009481	COC1=CC=C(C=C1)N1N=C2C(=O)NC(C2=C1C(C)C)C1=CC=CC=C1	0.967836
DCMLD-BU002620	E 06	CMLD009542	CC1=NN(C2=C1C(NC2=O)C1=CC=CC=C1)C1=CC(C)=CC(C)=C1	0.967836
DCMLD-BU002619	B 04	CMLD011308	COC1=CC(OC)=C2C(OC(CC3=CC(=CC=C3)C3=CC=CC=C3)(C2=O)C2=CC=C(Br)C=C2)=C1	0.967888
DCMLD-BU002608	B 10	CMLD013079	COC(=O)C\C=C\[C@H](C)[C@@H](NC(=O)[C@H](CC1=CC=CC=C1)NC(=O)OC(C)(C)C)C1=CC(Br)=CC=C1	0.968094
DCMLD-BU002601	G 09	CMLD010332	COC1=CC=C(C=C1)[C@@]12OC3=CC(OC)=CC(OC)=C3[C@]1(O)[C@H](O)[C@H](CO)[C@H]2C1=CC=CC=C1	0.968409
DCMLD-BU002630	H 04	CMLD005886	CCOC(=O)C1=CN(CCOC=C)C(=O)NC1C1=CC=CC=C1	0.96863
DCMLD-BU002611	D 07	CMLD007522	COC(=O)CC1=C2[C@@H](C)[C@H](O[C@@H](C)CN2N=N1)C1=C(Br)C=CC=C1	0.968724
DCMLD-BU002630	A 06	CMLD010590	CN(CC#C)C(=O)C1=NN=C(C(C)=O)C2=C1N(C1=CC=CC=C21)S(=O)(=O)C1=CC=CC=C1	0.968765
DCMLD-BU002601	A 02	CMLD010800	CCC1=C(C(N(C(C)=O)C(=O)N1CC#CC)C1=CC=CC=C1)C(=O)OC	0.969122
DCMLD-BU002621	D 06	CMLD010889	COC1=CC=C(C=C1)N1C(C2=C(NN=C2CC(C)C)C1=O)C1=CC=C(Br)C=C1	0.969216
DCMLD-BU002606	C 07	CMLD010897	CC(C)CC1=NNC2=C1C(N(C2=O)C1=CC=C(Br)C=C1)C1=CC=C(F)C=C1	0.969216
DCMLD-BU002633	A 08	CMLD012026	[H][C@]1(CC2=CC(OC)=C(O)C3=C2C(=O)C2=C(O3)C=C(OC)C=C2OC)[C@@]([H])(C=C(C)CC1(C)C)C1=CC(OC)=C(O)C2=C1C(=O)C1=C(OC)C=C(OC)C=C1O2	0.969259
DCMLD-BU002633	B 10	CMLD013254	C1CC2=C(CN1)C=C1OCCOC1=C2	0.969284
DCMLD-BU002619	E 04	CMLD012589	CC1=C(C(NC(=O)N1)C1=CC=CS1)C(N)=O	0.969434
DCMLD-BU002616	F 11	CMDJR0041	CC(CCCCN1C(=O)N(C)C2=C(N(C)C=N2)C1=O)OS(=O)(=O)NC(C)(C)C	0.969564
DCMLD-BU002604	H 10	CMLD011788	COC1=CC(C)=C(I)C(O)=C1C(C)=O	0.969609
DCMLD-BU002639	B 02	CMLD013006	CC(C)(C)OC(=O)NCCCC#CC(=O)OCC=C	0.969653
DCMLD-BU002611	D 07	CMLD004126	C[C@@H]1[C@H]([C@@H](NC(=O)N1CC1=CC=CC=C1)C1=CC=CC(=C1)C(F)(F)F)C(C)=O	0.969732
DCMLD-BU002637	G 02	CMLD004883	C[C@H]1CC2=C(CO1)C1=C(CCN(C1)C(=O)NC1=CC(=CC=C1)C#N)N=C2C1=CC=CC=C1	0.969732
DCMLD-BU002614	C 02	CMLD012418	[H]C1=C(OC)[C@@]2(CCC(C)=C)CCC(C)(C)[C@@](C(=O)C3=CC=CC=C3)(C1=O)C2=O	0.969802
DCMLD-BU002630	F 05	CMLD006355	CC(=C)C[C@]1(OC2=CC=CC=C2C2=NCCN=C12)C1=CC=CC=C1	0.969828
DCMLD-BU002636	E 08	CMLD010284	COC1=CC=CC=C1CN1N=C(C(C)C)C2=C1C(=O)NC2C1=CC=C(C)C=C1	0.969885
DCMLD-BU002612	A 10	CMLD010335	CONC(=O)[C@H]1[C@@H](O)[C@@]2(O)C3=C(OC)C=C(F)C=C3O[C@]2([C@@H]1C1=CC=CC=C1)C1=CC=C(Br)C=C1	0.969885
DCMLD-BU002629	E 02	CMLD010345	[H][C@@](OC)(C(F)(F)F)[C@@]12[C@@H]3[C@H]([C@@H](C4=CC=CC=C14)C1=C2C=CC=C1)C(=O)N(CCC1=CC2=C(O1)C=CC=C2)C3=O	0.969985
DCMLD-BU002606	H 10	CMLD009905	CCC1=CC=CC=C1N1N=C(C2=C1C(=O)NC2C1=CC=CC=C1)C1=CC=CC=C1	0.97028
DCMLD-BU002602	H 06	CMLD008362	C[C@H]1CC2=C(C=C3OCOC3=C2)[C@@]2(O1)C(=O)NC1=CC=CC=C21	0.970637
DCMLD-BU002599	B 08	CMLD009039	CC1=C[C@H](COc2ccc(cc2)C(C)(C)C)O[C@]2(C1)C(=O)Nc1cc(F)ccc21	0.970637
DCMLD-BU002631	C 10	CMLD013255	OC(=O)C1=CC=CC2=C1NC1=C(C=CC=C1OCC1=CC=CC=C1)C2=O	0.970733
DCMLD-BU002608	E 10	CMLD013257	OC1=CC=CC2=C1NC1=C(C=CC=C1C(=O)OCC1=CC=CC=C1)C2=O	0.970733
DCMLD-BU002622	F 11	CMLD009727	[H][C@]12CO[C@]3(OCC=C)[C@H]1C=C(C)C(=O)[C@]3(C)C2	0.970742
DCMLD-BU002605	D 07	CMLD010899	CCC1=CC=C(C=C1)N1C(C2=C(NN=C2CC(C)C)C1=O)C1=CC=C(F)C=C1	0.970847
DCMLD-BU002616	G 02	CMLD012926	CN1N=C(C=C1NC1=CC(O)=CC(O)=C1C(=O)N1CC2=C(C1)C=CC=C2)C1CCCCC1	0.970869
DCMLD-BU002601	D 06	CMLD012957	[H]N([H])C1=C(C([H])=NN1C([H])([H])C1=C([H])C([H])=C(OC([H])([H])[H])C([H])=C1[H])C([H])([H])[H]	0.970869
DCMLD-BU002632	A 07	CMLD011640	COC1=CC(=CC=C1)C1NC(=S)N(CC(C)C)C(C)=C1C(C)=O	0.971108
DCMLD-BU002613	G 06	CMLD012230	COC1=CC=C(C=C1OC)[C@@H]1[C@H]([C@H]([C@@H]1C1=CC(OC)=C(OC)C=C1)C(=O)NCC1=CC=CC=C1)C(=O)NCC1=CC=CC=C1	0.971233
DCMLD-BU002619	B 08	CMLD012243	COC1=CC(=CC(OC)=C1OC)[C@@H]1[C@H]([C@@H]([C@H]1C1=CC(OC)=C(OC)C(OC)=C1)C(=O)NC1CCCCC1)C(=O)NC1CCCCC1	0.971233
DCMLD-BU002599	D 10	CMLD007208	CC1=NNC2=C1C(N(CC=C)C2=O)C1=CC=C(C)C=C1	0.97126
DCMLD-BU002603	E 06	CMLD005996	CC(=O)C1=C(C)N(CC2=CC=CC=C2)C(=O)NC1C1=CC=C(Cl)C=C1	0.971583
DCMLD-BU002634	D 03	CMLD007128	[H]C1([H])CN=C(C(C)C)C2=C(N1C)C(=O)N(CC1=CC=CC=C1)C2C1=CC=CC=C1	0.971804
DCMLD-BU002621	A 06	CMLD011099	COC1=CC=C(C=C1)N1C(C2=C(NN=C2CC(C)C)C1=O)C1=CC=CC(Cl)=C1	0.972039
DCMLD-BU002625	D 11	CMLD003463	[H][C@](O)(CCOC(C1=CC=CC=C1)(C1=CC=CC=C1)C1=CC=CC=C1)C1=CCCCC1=O	0.972199
DCMLD-BU002609	C 10	CMLD013241	[H][C@]12OC(=O)C3=C(O)C=C(C)C4=C3C1=C(O[C@]1(CCCO1)[C@@H]2\C=C\CCOC(=O)C1=CC=CC=C1)C=C4O	0.972236
DCMLD-BU002603	F 11	CMLD011324	CC(=O)C1=C(C)OC2=CC=CC=C2[C@@H]1C1=CC=CC=C1	0.972403
DCMLD-BU002631	A 07	CMLD011369	COC1=CC(F)=C(C=C1)C1NC(=O)N2CCC=CC2=C1C(C)=O	0.972403
DCMLD-BU002619	B 10	CMLD010993	CC(C)CC1=NNC2=C1[C@H](N(C2=O)C1=CN2N=CN=C2C=C1)C1=CC=C(F)C=C1	0.972479
DCMLD-BU002628	D 10	CMLD010996	COC1=CC=C(C=C1)N1C(C2=C(NN=C2CC(C)C)C1=O)C1=CC(=CC=C1C(F)(F)F)C(F)(F)F	0.972479
DCMLD-BU002612	H 05	CMLD011743	COC1=CC(CC\C(O)=C\C(=O)CCC2=CC(OC)=C(O)C=C2)=CC=C1O	0.972504
DCMLD-BU002605	B 02	CMLD012189	CC1=CC(O)=C2C(=O)OCC3=C(O)C4=C(O[C@@]5(O)CC(=O)C6=C7C(C(=O)OC[C@]457)=C(O)C=C6C)C1=C23	0.972552
DCMLD-BU002632	G 03	CMLD012205	C(CC1=CC=CC=C1)N1CCCC(CN(CC2=CC=CC=C2)C2CC2)C1	0.972552
DCMLD-BU002637	D 03	CMLD011607	COC(=O)C1=C(C)N(CC2=CC=C(Cl)C=C2)C(=S)NC1C1=CC=CC=C1Cl	0.972558
DCMLD-BU002626	H 02	CMLD013102	[H][C@@]12C[C@H](C)[C@@H](N1C(=O)[C@H](CC1=CC=CC=C1)NC(=O)[C@H]2CC1=CC=CC=C1)C1=CC=CC(Br)=C1	0.972616
DCMLD-BU002626	B 04	CMLD013118	[H][C@@]12C[C@H](C)[C@@H](N1C(=O)[C@H](CC1=CNC3=C1C=CC=C3)NC(=O)C2)C1=CC=CC=C1	0.972616
DCMLD-BU002602	H 06	CMLD012865	COC1=CC=C(CN2N=C(C=C2NC2=CC(O)=CC(O)=C2C(=O)N2CC3=C(C2)C=CC=C3)C(C)(C)C)C=C1	0.972767
DCMLD-BU002635	E 10	CMLD010341	C=CC[C@]12CC(=C)C[C@](CC=C)(C1=O)C1=C(C(=O)C=C(O1)C1=CC=CC=C1)C2=O	0.972837
DCMLD-BU002626	D 06	CMLD008928	CC(=O)C1=C2C=CCCN2C(=O)NC1C1=CC=C(C=C1)C(F)(F)F	0.973398
DCMLD-BU002603	E 09	CMLD008976	[H][C@]12[C@H](OC)[C@H](O)CC[C@]1(O)CN(C1=CC=C(C)C(O)=C1)[C@]2(C)[C@H](O)CC=C(C)C	0.973398
DCMLD-BU002637	C 03	CMLD004713	COC(=O)C\C=C\[C@@H](C)[C@H](O)C1=CC=CC=C1Br	0.97342
DCMLD-BU002625	C 07	CMLD013321	CCO[C@H]1CCN(C1)C(=O)C1=C(O)C=C(O)C=C1NC1=CC(C)=NN1C	0.973631
DCMLD-BU002614	E 03	CMLD004410	COC(=O)C\C=C\[C@H](C)[C@H](NC(=O)C(F)(F)F)C1CC1	0.973653
DCMLD-BU002604	B 05	CMLD011092	CC(C)CC1=NNC2=C1C(N(CC1=CC=C(C)O1)C2=O)C1=CC=C(F)C=C1	0.973684
DCMLD-BU002636	D 10	CMLD011136	CC(C)CC1=NNC2=C1C(N(C2=O)C1=CC2=C(OCO2)C=C1)C1=CSC=C1	0.973684
DCMLD-BU002628	A 05	CMLD012760	CC1=CC=C(C=C1)S(=O)(=O)N1CCC2(CC1)CNC(=O)C1=CC=CC(=C1)C1=CC(CC(C)(C)CNC(=O)C2)=NN1	0.973955
DCMLD-BU002637	D 06	CMLD011635	COC(=O)C1=C(C)N(CC2=CC=C(F)C=C2)C(=S)NC1C1=CC=CC=C1	0.974007
DCMLD-BU002606	C 11	CMLD011028	COC1=CC=C(C=C1)N1C(C2=C(NN=C2CC(C)C)C1=O)C1=CC(F)=NC(F)=C1	0.974111
DCMLD-BU002627	C 10	CMLD011576	COC1=CC=C(C=C1)N1C(C2=C(NN=C2CC(C)C)C1=O)C1=CC=CN=C1OC	0.974199
DCMLD-BU002631	E 11	CMLD011590	COC1=C(C=CC=C1F)C1NC(=O)N2CCC=CC2=C1C(C)=O	0.974199
DCMLD-BU002620	C 02	CMLD007117	[H]C1([H])CN=C(C2=C(N1C)C(=O)N(CC1=CC=CC=C1)C2C1=CC=CC(=C1)C(F)(F)F)C1=CC=CC=C1	0.974541
DCMLD-BU002632	A 06	CMLD006016	C[C@@H]1\C=C\CC(=O)N[C@@H]([C@H](C)\C=C\CC(=O)N[C@@H]1C1=CC2=C(C=CC=C2)C=C1)C1=CC2=C(C=CC=C2)C=C1	0.974617
DCMLD-BU002637	H 04	CMLD012322	[H]OC1=C(OC([H])([H])[H])C([H])=C(C([H])=C1[H])C([H])([H])N([H])C(=O)C([H])([H])C([H])([H])C([H])([H])C([H])([H])C(\[H])=C(/[H])C([H])(C([H])([H])[H])C([H])([H])[H]	0.97474
DCMLD-BU002602	B 09	CMLD009449	COC1=CC2=C(C=C1OC)[C@@]1(C)C=CC(=O)N1CC2	0.975102
DCMLD-BU002636	C 06	CMLD007913	CCNC1=NC(C2=CC=C(F)C=C2)C(C(=O)OC)=C(C)N1CC1=CC(=CC=C1)C(F)(F)F	0.975169
DCMLD-BU002613	A 03	CMLD011046	COC1=C(C=CC=C1)N1C(C2=C(NN=C2CC(C)C)C1=O)C1=CC=C(F)C=C1	0.975329
DCMLD-BU002605	D 03	CMLD011646	[H][C@@]1(C(=O)N(C)OC)[C@@]([H])(C2=CC=CC=C2)[C@@]2(OC3=CC(OC)=CC(OC)=C3[C@@]1(O)C2=O)C1=CC=C(OC)C=C1	0.975398
DCMLD-BU002609	A 09	CMLD011772	OC1=C(OC2=CC=CC=C2C1=O)C1=C(OCC2=C(Br)C=CC=C2)C=CC=C1	0.975398
DCMLD-BU002633	D 10	CMLD011684	[H][C@@]1(O)[C@@]2(O)[C@@H]([C@@H](C3=CC=CC=C3)[C@@]1(OC1=CC(OC)=CC(OC)=C21)C1=CC=C(OC)C=C1)C(=O)OC	0.975457
DCMLD-BU002616	C 11	CMLD008209	BrC1=CC=C(C=C1)C1=NC2=C(C=C1)N(CCC2)S(=O)(=O)C1=CC=CS1	0.975643
DCMLD-BU002613	A 02	CMLD011445	[H][C@]1(CCC(=O)O1)[C@]1(CC(=O)C2=C(OC)C=C(C)C(B3OC(C)(C)C(C)(C)O3)=C2O1)C(=O)OC	0.975682
DCMLD-BU002601	C 08	CMLD006687	CN1C(=O)[C@@]2(C3=C(Br)C=CC=C13)C1=C(CCCC1=O)OC1=C2C(=O)OC(C)=C1	0.975814
DCMLD-BU002611	B 06	CMLD004192	CCN1C(=O)N[C@@H](C2=CC=C(Br)C=C2)C(C(C)=O)=C1C	0.975901
DCMLD-BU002629	F 09	CMLD008317	[H]N1C2=C(C(NC2=O)C2=CC=C3OCOC3=C2)C(C)=NCC1(C)C	0.97591
DCMLD-BU002610	F 10	CMLD009237	CC(=O)OC[C@H]1O[C@@H](C=C[C@H]1OC(C)=O)C#CC1=CC(C)=CC=C1	0.976044
DCMLD-BU002616	H 07	CMLD012792	COC1=C2CC(C)OC2=C(C(=O)C2=CC=CC=C2)C(O)=C1CC=C	0.976156
DCMLD-BU002613	H 10	CMLD009752	COC1=CC(OC)=C(\C=C\C(C)=O)C=C1OC	0.976555
DCMLD-BU002604	H 07	CMLD011761	COC1=CC(OC)=C2C(=O)C=COC2=C1I	0.976845
DCMLD-BU002612	F 10	CMLD011484	CC(=O)C1=C(C)N(CC2=C(Cl)C=CC=C2)C(=S)NC1C1=CC(Cl)=CC=C1	0.976906
DCMLD-BU002607	F 10	CMLD011416	CC(=O)C1=C(C)N(CC2=CC=CC=C2)C(=S)NC1C1=CC=CC=C1	0.976919
DCMLD-BU002635	B 08	CMLD011117	COCCN1C(C2=C(NN=C2CC(C)C)C1=O)C1=CC=C(F)C=C1	0.976974
DCMLD-BU002629	G 10	CMLD003080	COC(=O)NC(C1=CC=CC=C1)C1(C(=O)OCC=C)C(=O)CC2=C1C=CC=C2	0.977134
DCMLD-BU002623	G 06	CMDAF0122	C\C=C(/C)C1=C2CC[C@@H](O[C@@H]2CCCN1S(=O)(=O)C1=CC=C(C)C=C1)C(C)C	0.977199
DCMLD-BU002624	E 11	CMLD007110	[H]C1([H])CN=C(CC(C)C)C2=C(N1C)C(=O)N(C2C1=CC=CC=C1)C1=CC=CC=C1	0.977203
DCMLD-BU002599	A 05	CMLD007328	[H]N1C2=C(C(N(C2=O)C2=CC=CC=C2)C2=CC=C(C)C=C2)C(=NCC1(C)C)C1=CC=CC=C1	0.977203
DCMLD-BU002604	G 05	CMLD007150	[H]C1([H])CN=C(C(C)C)C2=C(N1C)C(=O)N(CC1=CC=CC=C1)C2C1=CC=C(F)C=C1	0.977279
DCMLD-BU002603	C 06	CMLD007157	[H]C1([H])CN=C(C)C2=C(N1C)C(=O)N(C2C1=CC=C2OCOC2=C1)C1=CC=C(OC)C=C1	0.977279
DCMLD-BU002613	G 08	CMLD008281	[H]C1([H])CN=C(C(C)C)C2=C(N1C)C(=O)NC2C1=CC=C(C)C=C1	0.977279
DCMLD-BU002601	E 11	CMLD010308	C[C@@H]1\C=C\CC(=O)OCCCCC(=O)N2CCC[C@H]2C(=O)N[C@@H]1C1=CC=C(Br)C=C1	0.977306
DCMLD-BU002622	F 11	CMLD011031	CC(C)CC1=NNC2=C1C(N(C2=O)C1=CC=C(C=C1)C(O)=O)C1=CC=C(F)C=C1	0.977374
DCMLD-BU002623	A 05	CMLD012850	COC1=C(OCC2=CC=CC=C2)C(OC2=C(C=CC(Cl)=C2)C(O)=O)=CC=C1	0.977383
DCMLD-BU002600	D 05	CMLD008856	[H]N1C2=C(C(N(CC=C)C2=O)C2=CC=C(C)C=C2)C(CC(C)C)=NCC1([H])[H]	0.977387
DCMLD-BU002610	C 06	CMLD008863	[H]N1C2=C(C(N(CC=C)C2=O)C2=CC=C3OCOC3=C2)C(=NCC1([H])[H])C1=CC=CC=C1	0.977387
DCMLD-BU002605	A 02	CMLD011847	[H][C@@]1(O)[C@@]2(O)[C@H](C3=CC=CC=C3)[C@@]([H])(C(=O)NCCCCNC(=O)C3=CC=CC=C3)[C@@]1(OC1=CC(OC)=CC(OC)=C21)C1=CC=C(OC)C=C1	0.977615
DCMLD-BU002611	B 07	CMLD007873	COC(=O)C1=C(C)N(C)C(NCC2=CC=C(C=C2)C(F)(F)F)=NC1C1=CC=C(Cl)C=C1	0.978349
DCMLD-BU002620	D 02	CMLD007986	COC(=O)C1=C(C)N(CC2=CC=C(F)C=C2)C(=S)NC1C1=CC=C(F)C=C1	0.978349
DCMLD-BU002600	G 10	CMLD008205	CC1=CC2=C(CCCN2S(=O)(=O)C2=CC=CS2)N=C1C	0.978349
DCMLD-BU002622	G 07	2469	COC(=O)N[C@H](C(C(C)=O)C(=O)OC)C1=CC=CO1	0.978368
DCMLD-BU002606	H 05	CMLD010588	COC1=CC(O)=C(C(=O)[C@@H]2CC=C(CCC=C(C)C)C[C@H]2C2=CC=CC=C2)C(O)=C1	0.978526
DCMLD-BU002601	F 10	CMLD012898	CCN(CC)C(=O)C1=C(O)C=C(O)C=C1NC1=CC(=NN1CC1=CC=C(OC)C=C1)C1=CC=CC=C1	0.978537
DCMLD-BU002605	B 11	CMLD012996	CC(C)(C)OC(=O)NCC1=C(OCC#C)C=CC=C1	0.978562
DCMLD-BU002635	F 10	CMLD011138	COC1=C(C=CC=C1)N1C(C2=CSC=C2)C2=C(NN=C2CC(C)C)C1=O	0.978618
DCMLD-BU002618	A 03	CMLD011455	[H][C@@]1(C(=O)OC)[C@@]([H])(C2=CC=CC=C2)[C@@]2(N(C)C3=CC(OC)=CC(OC)=C3[C@@]1(O)C2=O)C1=CC=C(Br)C=C1	0.978648
DCMLD-BU002635	B 11	CMLD007587	COC(=O)[C@@H](N[C@H](\C=C\C1=CC=CC=C1)[C@@H](O)CC1=CC=CC=C1)C1=CC=CC=C1	0.978713
DCMLD-BU002616	C 07	CMLD007520	COC(=O)CC1=C2[C@H](C)[C@@H](OCCN2N=N1)C(C)(C)C	0.978867
DCMLD-BU002637	C 06	CMLD013132	O=C1OC[C@H](CC2=CC=C3OCOC3=C2)[C@H]1CC1=CC=C2OCOC2=C1	0.978911
DCMLD-BU002618	C 02	CMLD012190	[H][C@]12OC(=O)C3=C(O)C=C(C)C4=C3C1=C(O[C@H]1OCCC[C@@H]21)C=C4O	0.97915
DCMLD-BU002628	D 11	CMLD012820	COC(=O)C1=CC(O)=C(Cl)C(O)=C1	0.979457
DCMLD-BU002612	B 11	CMLD009774	[H][C@]12O[C@@]3(CO[C@]4(C)C=C[C@@]1(C)C(=O)[C@@]34C)C=C2	0.979461
DCMLD-BU002623	B 03	CMLD006909	COC(=O)C1=CC2=C(C(=O)N(CC3=CC=CC=C3)C2)C2=C1N(C1=CC=CC=C21)S(=O)(=O)C1=CC=C(C)C=C1	0.979568
DCMLD-BU002622	G 09	CMLD013235	[H][C@]12OC(=O)C3=C(O)C=C(C)C4=C3C1=C(O[C@]1(O[C@H](C)C[C@@H]21)C1=CC=C(C=C1)[N+]([O-])=O)C=C4O	0.979568
DCMLD-BU002625	H 11	CMLD004309	O=C1N(CCCC[C@]23CC4=CC=CC=C4[C@H](O2)C2=C(CC4(CCCCC4)OC2=O)O3)C(=O)C2=C1C=CC=C2	0.979602
DCMLD-BU002636	A 11	CMLD012905	OC1=CC(O)=C(C(=O)N2CC3=C(C2)C=NN3)C(NC2=CC=NN2CC2CCCCC2)=C1	0.979691
DCMLD-BU002629	F 03	CMLD011944	COC(=O)C1=C(C)N(CCC2=CC=CS2)C(=S)NC1C1=CC=C(C)C=C1	0.979709
DCMLD-BU002617	H 06	CMLD012138	COC(=O)C1=C([C@H](O[C@@H]1C1=CC=C(F)C=C1)C1=CC=C(F)C=C1)C(=O)OC	0.979726
DCMLD-BU002601	F 08	CMLD011769	CC1=CC(O)=C2C(=O)CC(OC2=C1)C=O	0.97974
DCMLD-BU002605	A 06	CMLD011632	COC(=O)C1=C(C)N(CC2=CC=C(Cl)C=C2)C(=S)NC1C1=CC=C(F)C=C1	0.979805
DCMLD-BU002607	D 09	CMLD008313	[H]C1([H])CN=C(C)C2=C(N1C)C(=O)NC2C1=CC=CC(=C1)C(F)(F)F	0.980016
DCMLD-BU002614	A 02	CMLD010010	COc1ccc(cc1)[C@H]1CC2=N[C@H](O[C@@]22C[C@@](CC=C)([C@@H]1C)C(=O)N2Cc1cccnc1)C(C)C	0.980218
DCMLD-BU002614	A 07	CMLD010270	COC1=CC=C(C=C1)N1C(C2=C(N(C)N=C2C)C1=O)C1=CC=CC=C1	0.980218
DCMLD-BU002612	F 08	CMLD010285	COC1=CC=CC=C1CN1N=C(C(C)C)C2=C1C(=O)NC2C1=CC=C(F)C=C1	0.980218
DCMLD-BU002603	F 09	CMLD008978	[H][C@]12[C@H](OC)[C@H](O)CC[C@]1(O)CN(C1=CC3=C(C=C1)C1=C(O3)C=CC=C1)[C@]2(C)[C@H](O)CC=C(C)C	0.980302
DCMLD-BU002614	H 02	CMLD012739	[H][C@]1(CC(C)=C(C)CC11C(=O)C(C)(C)C(=O)C(C)(C)C1=O)C(=O)C(C)C	0.980558
DCMLD-BU002626	F 03	CMLD010710	CCCCC1=NC2=CC=CC=C2[C@@]1(CCC)CC1=C(OS(C)(=O)=O)C(=O)C=CO1	0.980596
DCMLD-BU002634	A 09	CMLD012885	COC1=CC=C(CN2N=C(C=C2NC2=CC(O)=CC(O)=C2C(=O)N2CC3=C(C2)C=NN3)C2CCCC2)C=C1	0.980845
DCMLD-BU002611	A 11	CMLD009765	[H][C@]12CO[C@]3(C)[C@H]1C=C(C)C(=O)[C@]3(C)C2	0.980915
DCMLD-BU002609	C 08	CMLD007403	[H]N1C2=C(C(N(CC=C)C2=O)C2=CC=CC=C2)C(=NCC1(C)C)C(C)C	0.981373
DCMLD-BU002633	G 05	CMLD012682	O=C(CCC1=CC=CO1)NCC1=CC(CNC(=O)CCC2=CC=CO2)=CC=C1	0.981389
DCMLD-BU002619	B 08	CMLD011387	COC1=CC(O)=C2C(=O)C[C@H](OC2=C1)C1=CC=CC=C1	0.981435
DCMLD-BU002636	E 10	CMLD011578	COC1=CC=C(C=C1)N1C(C2=C(NN=C2CC(C)C)C1=O)C1=NC=CC=C1OC	0.981613
DCMLD-BU002638	F 02	CMLD012424	CC[C@@H](O)COC1=C(C=C2OCOC2=C1)C1(C(=O)NC2=CC=C(F)C=C12)C1=C(OC[C@H](O)CC)C=C2OCOC2=C1	0.981683
DCMLD-BU002621	C 08	CMLD012470	O=C1CC2(CCCCC2)CNC(=O)C2=CC=CC(=C2)C2=C(CCCCCCN1)C=NN2	0.981683
DCMLD-BU002610	D 08	CMLD010283	COC1=CC=CC=C1CN1N=C(C(C)C)C2=C1C(=O)NC2C1=CC=C(Br)C=C1	0.981695
DCMLD-BU002628	E 06	CMLD011103	COC1=CC(OC)=C(C=C1)N1C(C2=C(NN=C2CC(C)C)C1=O)C1=CC=CC=C1Cl	0.981908
DCMLD-BU002634	H 06	CMLD013137	OC[C@H]1[C@@H](CC2=CC3=C(OCO3)C=C2)CO[C@@H]1C1=CC2=C(OCO2)C=C1	0.982059
DCMLD-BU002621	H 07	2437	COC(=O)N[C@H](C(C(C)=O)C(=O)OC)C1=CC(F)=CC=C1	0.982069
DCMLD-BU002629	B 10	CMLD003050	CCOC(=O)[C@](C)(CC=C)NC1=CC=C(OC)C=C1	0.982069
DCMLD-BU002633	B 11	CMLD013088	[H][C@]12C[C@H](C)[C@@H](N1C(=O)[C@@H](CC(C)C)NC(=O)C2)C1=CC=CC=C1	0.982124
DCMLD-BU002610	F 02	CMLD008223	CC1=CC2=C(CCCN2S(=O)(=O)C2=C(C)C=CC=C2)N=C1C	0.982158
DCMLD-BU002600	H 07	CMLD010920	CC(C)CC1=NNC2=C1C(N(C2=O)C1=CC=C(C=C1)N(C)C)C1=CC=CC=C1Cl	0.982269
DCMLD-BU002626	C 10	CMDJR0134	O=S(NC1=CC=C(C(C)(C)C)C=C1)(N2CCOCC2)=O	0.982356
DCMLD-BU002608	G 10	CMLD012398	CC[C@@H](O)COC1=C(C=C2OCOC2=C1)C1(C(=O)NC2=CC=C(C)C=C12)C1=C(OC[C@H](O)CC)C=C2OCOC2=C1	0.982379
DCMLD-BU002627	H 11	CMLD010972	COC[C@@H](OC)[C@@]12[C@@H]3[C@H]([C@@H](C4=CC=CC=C14)C1=C2C=CC=C1)[C@](C)(O)N(CCC=C)C3=O	0.982397
DCMLD-BU002611	D 10	CMLD011011	COC(=O)C1=CC2=C(N=C1C(=O)OC)C(O)=NC(\N=C\N(C)C)=N2	0.982397
DCMLD-BU002614	D 04	CMLD007966	COC(=O)C1=C(C)N(CC2=CC=C(Br)C=C2)C(=S)NC1C1=CC=C(F)C=C1	0.982409
DCMLD-BU002626	F 11	CMLD005022	COC(=O)C1=C(C)N(CC2=CC=CC=C2)C(NCCC2=CNC3=CC=CC=C23)=N[C@H]1C1=CC=CC(F)=C1	0.982704
DCMLD-BU002625	A 03	CMLD011603	COC(=O)C1=C(C)N(CC2=CC=C(F)C=C2)C(=S)NC1C1=CC=CC=C1Cl	0.982704
DCMLD-BU002625	B 09	CMLD012614	[H]\C(=N/NS(C)(=O)=O)C1=C(C=CC=C1)C1=C(OC)C=CC(OC)=C1	0.982919
DCMLD-BU002633	C 10	CMLD012624	COC(=O)C1=CC(O)=C(C(O)=C1)C(C)(C)C	0.982919
DCMLD-BU002599	G 05	CMLD008347	CC(C)(C)C1=CC=C(C=C1)C#C[C@H]1O[C@H](COC(N)=O)[C@H](OC(N)=O)C=C1	0.983063
DCMLD-BU002631	H 09	CMLD009607	CC(C)CC1=C2C(NC(=O)C2=NN1C1=CC=CC=C1)C1=CC=C(Br)C=C1	0.983161
DCMLD-BU002613	G 06	CMLD012960	CC(C)C1=CC2=CC(O)=CC(O)=C2C(=O)O1	0.983178
DCMLD-BU002629	A 05	CMLD003459	[H][C@@]12NC3=CC=CC=C3[C@@]11C[C@H](N(C(C)=O)C1=NC(C(=O)OC)=C2C(=O)OC)C(=O)OC	0.983303
DCMLD-BU002629	G 06	CMLD004141	CCN1C(=O)N[C@@H](C2=CC(F)=CC=C2)C(C(C)=O)=C1C	0.983303
DCMLD-BU002627	C 09	CMLD013072	COC(=O)C\C=C\[C@H](C)[C@@H](NC(=O)[C@@H](CC1=CC=CC=C1)NC(=O)OC(C)(C)C)C1=CC=CC=C1	0.983683
DCMLD-BU002611	G 11	CMLD010798	CC#CCN1C(=O)NC(C2=CC=CC=C2)C(C#N)=C1C	0.983709
DCMLD-BU002619	B 08	CMLD006556	[H]N1C(C2=C(C(C)C)N(C)N=C2C1=O)C1=CC(=CC=C1)C(F)(F)F	0.983762
DCMLD-BU002636	F 08	CMLD013333	COCC1=N[C@@]2(O)[C@@H]([C@@H](C3=CC=CC=C3)[C@@]3(OC4=CC(OC)=CC(OC)=C4[C@]23N1)C1=CC=C(OC)C=C1)C(=O)N(C)OC	0.983773
DCMLD-BU002624	G 08	CMLD006703	COC(=O)C1=CC2=C(C(=O)N(CC3=CC=C(C)C=C3)C2)C2=C1N(C1=CC=C(C)C=C21)S(=O)(=O)C1=CC=C(OC)C=C1	0.983821
DCMLD-BU002619	H 08	CMLD009428	CCOC1=NCC(=O)N(C)[C@H]1C	0.983821
DCMLD-BU002618	E 08	CMLD009480	CC(C)C1=NN(C2=C1C(NC2=O)C1=CC=CC=C1)C1=CC=C(F)C=C1	0.983821
DCMLD-BU002605	H 10	CMLD012816	[H][C@@]12[C@@H]3C=C(C(C)C)[C@@H](C(=O)[C@]3(C)O)[C@@]1(C=C(C2=O)C1=CC=C(O)C=C1)C1=CC=C(O)C=C1	0.983859
DCMLD-BU002613	B 05	CMLD010865	COC(=O)[C@H]1[C@@H](O)[C@@]2(O)C3=C(C=CC=C3F)N(C)[C@]2([C@@H]1C1=CC=CC=C1)C1=CC=C(OC)C=C1	0.983873
DCMLD-BU002607	E 05	CMLD010849	COC1=CC=C(C=C1)N1C(C2=C(NN=C2CCC2=CC=CC=C2)C1=O)C1=CC=C(F)C=C1	0.983901
DCMLD-BU002599	D 03	CMLD010971	CCC(=O)O[C@@H]1CCC(OC)=C2C(=O)C3=C(O)C(I)=CC=C3O[C@@]12C(=O)OC	0.983901
DCMLD-BU002615	C 10	CMLD010994	COC1=CC=C(C=C1)N1C(C2=C(NN=C2CC(C)C)C1=O)C1=C(OC)C=CC=C1	0.983901
DCMLD-BU002627	E 04	CMLD011719	COC1=CC=C(C=C1)C1=NC2=CC(=CC=C2N1C)C1=CC=C(F)C=C1	0.984081
DCMLD-BU002599	C 11	CMLD007108	[H]C1([H])CN=C(C(C)C)C2=C(N1C)C(=O)N(C2C1=CC=C(F)C=C1)C1=CC=C(OC)C=C1	0.984153
DCMLD-BU002601	D 11	BU0001068	CC(C)(C)C1=CC=C(C=C1)C#C[C@H]1O[C@H](COC(=O)C=C)[C@H](OC(=O)C=C)C=C1	0.984195
DCMLD-BU002636	B 10	CMLD012257	COCOC1CCC(=O)C(C(=O)OC)=C1OC1=CC(O)=CC(OC)=C1	0.984429
DCMLD-BU002636	F 10	CMLD012262	COCOC1CCC(=O)C(C(=O)OC)=C1I	0.984429
DCMLD-BU002620	F 09	CMLD003199	COCC(=O)C(C(NC(=O)OCC=C)C1=CC=C(F)C(F)=C1)C(=O)OC	0.984537
DCMLD-BU002630	F 11	CMLD010310	C[C@H]1\C=C\CC(=O)OCCCC(=O)N2CCC[C@@H]2C(=O)N[C@H]1C1=CC=C(Br)C=C1	0.984627
DCMLD-BU002634	A 04	CMLD012936	CC(C)C(=O)CC1=CC(O)=CC(O)=C1C(=O)N1CC2=C(C1)C=CC=C2	0.984716
DCMLD-BU002637	G 09	CMLD012165	COC1=C(NS(=O)(=O)C2=C(C)N(C)C(C)=C2C(=O)N2CCCC2)C=CC=C1	0.98491
DCMLD-BU002634	F 03	CMLD008923	[H]N1C2=C(C(N(CC3=CC=CC=C3)C2=O)C2=CC=C(Br)C=C2)C(=NCC1([H])[H])C1=CC=CC=C1	0.984925
DCMLD-BU002634	E 02	BU-0001022	COC(=O)C1=C(C)N(CC(C)C)C(=S)NC1C1=CC=CC=C1	0.985115
DCMLD-BU002609	C 04	CMLD011081	CC(C)CC1=NNC2=C1C(N(C2=O)C1=CC=C(Br)C=C1)C1=CC=CC(=C1)C(F)(F)F	0.985197
DCMLD-BU002622	B 08	CMLD007529	CO[C@@H]1[C@@H](C)C2=C(CC(=O)OC)N=NN2C2=CC=CC=C12	0.985207
DCMLD-BU002614	D 09	CMLD013249	CC(C)=C(CC1=CC(O)=CC2=C1C(=O)C1=C(O)C=CC=C1O2)C#N	0.985222
DCMLD-BU002618	D 08	CMLD013067	CCN(CC)CCCC(C)NC1=C2C=CC=C(C(=O)NC3=CC=C(CCN4CCC5=C(C4)C=C(OC)C(OC)=C5)C=C3)C2=NC2=C1C=CC=C2OC	0.985242
DCMLD-BU002613	D 10	CMLD010786	COC(=O)C1=C(C)N(CC#CC2=CC=C(OC)C=C2)C(=O)NC1C1=CC=CC=C1	0.985265
DCMLD-BU002601	B 04	CMLD012310	COC(=O)[C@@H]1[C@@H](C2=CC=CC=C2)[C@@]2(OC3=CC(OC)=CC(OC)=C3[C@]2(NC2=CC=CC=C2)C1=O)C1=CC=C(OC)C=C1	0.985435
DCMLD-BU002612	B 11	CMLD012401	O[C@@H](COC1=C(C=C2OCOC2=C1)C1(C(=O)NC2=CC(Br)=CC=C12)C1=C(OC[C@H](O)CC=C)C=C2OCOC2=C1)CC=C	0.985435
DCMLD-BU002612	B 02	CMLD012826	COC1=C(O)C2=C(C(CC=C(C)C)=C1)C(=O)C1=CC=CC=C1O2	0.98546
DCMLD-BU002627	F 11	CMLD012914	OC1=CC(O)=C(C(=O)N2CC3=C(C2)N=CC=C3)C(NC2=CC=NN2CC2=CC=C(C=C2)C(F)(F)F)=C1	0.98546
DCMLD-BU002610	H 11	CMLD010515	CON(C)C(=O)[C@H]1[C@@H](O)[C@@]2(O)C3=C(OC)C=C(OC)C=C3O[C@]2([C@@H]1C1=CC=CC=C1)C1=CC=C(OC)C=C1	0.985528
DCMLD-BU002635	F 09	CMLD007898	COC(=O)C1=C(C)N(CC2=CC(=CC=C2)C(F)(F)F)C(NCC2=CC=C3OCOC3=C2)=NC1C1=CC=C(Cl)C=C1	0.985748
DCMLD-BU002605	C 03	CMLD012201	CCOC(=O)C1CCCN(CCC2=CC=CC=C2)C1	0.985748
DCMLD-BU002621	D 10	CMLD001899	COC(=O)C(C(=O)OC)C1=CC=CC=C1[N+]([O-])=O	0.985771
DCMLD-BU002616	H 04	CMLD008332	[H][C@]12[C@H](OC)[C@H](O)CC[C@]1(O)CN1[C@H](CC3=CC=CC=C3)C(=O)O[C@H](CC=C(C)C)[C@]21C	0.985825
DCMLD-BU002608	H 08	CMLD009212	CC(=O)OC[C@H]1O[C@@H](C=C[C@@H]1OC(C)=O)C#CC1=CC=C(Br)C=C1	0.985915
DCMLD-BU002615	D 02	CMLD008396	[H]N1C2=C(C(N(CC=C)C2=O)C2=CC=C(F)C=C2)C(=NCC1([H])[H])C(C)C	0.986181
DCMLD-BU002614	A 02	CMLD012920	OC1=CC(O)=C(C(=O)N2CC3=C(C2)C=NN3)C(NC2=CC=NN2C2=CC=CC=C2)=C1	0.986255
DCMLD-BU002632	E 07	CMDAF0039	OCCC[C@H]1[C@@H](C2=CC=CC=C2C1=O)C1=CC=CC=C1	0.98636
DCMLD-BU002608	F 09	CMLD006610	CC(C)CC1=C2C(N(CC3=CC=CC=C3)C(=O)C2=NN1C)C1=CC=C(F)C=C1	0.986468
DCMLD-BU002619	D 06	CMLD007919	COC1=CC=C(C=C1)C1NC(=S)NC(C)=C1C(C)=O	0.986468
DCMLD-BU002601	A 02	CMLD006924	COCCN1CC2=C(C1=O)C1=C(N(C3=CC=C(OC)C=C13)S(=O)(=O)C1=CC=C(F)C=C1)C(=C2)C(=O)OC	0.986475
DCMLD-BU002637	C 07	CMLD006363	COC1=CC=C2N(CC3=CC=C(F)C=C3)C(=O)[C@]3(OCCC=C[C@H]3C)C2=C1	0.98659
DCMLD-BU002638	E 09	CMLD013165	COC(=O)[C@H]1[C@@H](O)[C@@]2(O)C3=C(OC)C=C(OC)C=C3O[C@]2([C@@H]1\C=C\C1=CC=CC=C1)C1=CC=C(OC)C=C1	0.98678
DCMLD-BU002623	A 10	CMLD010781	[H]C#CCN1C(=O)N(C(C2=CC=CC=C2)C(C(C)=O)=C1C)C(C)=O	0.986822
DCMLD-BU002606	H 07	CMLD007092	[H]C1([H])CN=C(C(C)C)C2=C(N1C)C(=O)NC2C1=CC=C(Br)C=C1	0.98686
DCMLD-BU002630	A 06	CMLD011744	CC1=CC=C(CC\C(O)=C\C(=O)CCC2=CC=C(C)C=C2)C=C1	0.986975
DCMLD-BU002605	C 11	CMLD010678	CCOC1=C(C=CC=C1)C(=O)\C=C\C1=CC=C2C=CC=CC2=C1	0.987067
DCMLD-BU002605	F 08	CMLD012798	[O-][N+](=O)C1=CC=C(C=C1)C1CC(=CC1=O)C1=CC=CC=C1	0.987161
DCMLD-BU002599	H 06	CMLD010893	COC1=CC=C(C=C1)N1C(C2=C(NN=C2CC(C)C)C1=O)C1=CC=CC=C1Cl	0.987164
DCMLD-BU002604	G 05	CMLD009682	COc1ccc(cc1)S(=O)(=O)N[C@H]1[C@H](C)[C@H](c2ccc(OC)cc12)c1ccccc1	0.987762
DCMLD-BU002617	H 03	CMLD012935	OC1=CC(O)=C(C(=O)N2CC3=C(C2)C=CC=C3)C(CC(=O)C2CC2)=C1	0.987794
DCMLD-BU002618	D 09	CMLD009223	CC(=O)OC[C@H]1O[C@@H](C=C[C@H]1OC(C)=O)C#CC1=CC=CC(Cl)=C1	0.988184
DCMLD-BU002607	E 02	CMLD007120	[H]C1([H])CN=C(C(C)C)C2=C(N1C)C(=O)N(CC=C)C2C1=CC=C(C)C=C1	0.988229
DCMLD-BU002621	A 06	CMLD004220	CCN1C(=O)N[C@@H](C2=CC=CO2)C(C(=O)OC)=C1C	0.988238
DCMLD-BU002604	B 05	CMLD007330	[H]N1C2=C(C(N(CC3=CC=CC=C3)C2=O)C2=CC=C(Br)C=C2)C(=NCC1(C)C)C(C)C	0.988324
DCMLD-BU002604	C 10	CMLD010784	COC(=O)C1=C(C)N(CC#C[Si](C)(C)C)C(=O)NC1C1=CC=CC=C1	0.988378
DCMLD-BU002626	E 02	CMLD012193	[H]C(=O)C1=CC=C(C=C1)C1=NN(CC(=O)OCC)N=N1	0.988387
DCMLD-BU002634	F 03	CMLD012204	CCCCN(CC1CCCN(CCC2=CC=CC=C2)C1)CC1=CC=CC=C1	0.988387
DCMLD-BU002605	C 02	CMLD009643	BrC1=CC(=O)[C@H]2O[C@H]2C11OCCCO1	0.988423
DCMLD-BU002617	B 10	CMLD011916	COC(=O)C1=C(C)N(CC2=CC=C(C=C2)C(F)(F)F)C(NCCCOC(C)C)=NC1C1=CC=C(Cl)C=C1	0.98851
DCMLD-BU002607	G 11	CMDJR0147	O=S(N[C@@H](C)C1=CC=CC=C1)(OCCCC2=CC=CC=C2)=O	0.988583
DCMLD-BU002621	F 10	CMLD010998	CC(C)CC1=NNC2=C1C(N(C2=O)C1=CC=C(C=C1)N1C=CN=C1)C1=CC=CC=C1Cl	0.988796
DCMLD-BU002613	H 04	CMLD004237	COC(=O)C1=C(C)N(CC2=CC=CC=C2)C(=O)N[C@H]1C1=CC=C(Br)C=C1	0.988912
DCMLD-BU002622	E 02	2665	COC(=O)C(C1N(C(=O)OC)C(C)=CC2=CC=CC=C12)C(C)=O	0.988985
DCMLD-BU002608	H 04	CMLD012759	CC1(C)CN2C\C(C1)=C/C1=NC(=CC=C1)C(=O)N1C[C@H](O)C[C@H]1C2=O	0.989362
DCMLD-BU002610	D 06	CMDAF0109	CC(C)[Si](OC1=CC2=C3C([C@@H](C)C(O[Si](C)(C)C(C)(C)C)C3=C1)C(C)=CC1(COC(=O)N21)C=C)(C(C)C)C(C)C	0.989414
DCMLD-BU002608	A 02	CMLD007114	[H]C1([H])CN=C(CC(C)C)C2=C(N1C)C(=O)N(CC1=CC=CC=C1)C2C1=CC=CC(=C1)C(F)(F)F	0.989598
DCMLD-BU002611	G 02	CMLD008224	CCC1=CC2=C(CCCN2S(=O)(=O)C2=C(C)C=CC=C2)N=C1CC	0.989627
DCMLD-BU002610	E 02	CMLD009254	CC(=O)OC[C@H]1O[C@@H](C=C[C@H]1OC(C)=O)C1=CC=CC(=C1)C(C)=O	0.989634
DCMLD-BU002635	F 11	CMLD011813	COC1=CC=C(CN2C3=CC=CC=C3C(=O)C(O)=C2C2=CC=C(OC)C=C2)C=C1	0.98987
DCMLD-BU002633	H 11	CMLD012916	CC(C)CN1N=CC=C1NC1=CC(O)=CC(O)=C1C(=O)N1CC2=C(C1)C=CC=C2	0.990076
DCMLD-BU002638	G 03	CMLD006733	COC(=O)C1=CC2=C(C(=O)N(CC3=CC=C(C)C=C3)C2)C2=C1N(C1=CC=C(OC)C=C21)S(=O)(=O)C1=CC=C(OC)C=C1	0.990279
DCMLD-BU002636	E 03	CMLD012581	COC(=O)C1=C(C)NC(=O)NC1C1=CC=C(OC)C=C1	0.990411
DCMLD-BU002627	C 05	CMLD011016	CCOC(=O)C1=NC(C(=O)OCC)=C(C(=O)OCC)C2=C1NC(SC)=N2	0.990428
DCMLD-BU002623	H 08	CMLD011395	COC1=CC(O)=C(C(=O)[C@@H]2CC=C(C)C[C@H]2C2=CC=CC=C2)C(O)=C1	0.990467
DCMLD-BU002623	C 05	CMLD003424	[H][C@@]12N(C)C3=CC=CC=C3[C@@]11C[C@@H](CO)N(C(=O)C3CCC3)C1=NC(C(=O)OC)=C2C(=O)OC	0.990706
DCMLD-BU002629	C 07	CMLD004166	COC(=O)[C@@H]1[C@@H](C)N(CC2=CC=CC=C2)C(=O)N[C@H]1C1=CC=CC=C1	0.990706
DCMLD-BU002600	D 11	CMLD010307	C[C@@H]1\C=C\CC(=O)OCCCC(=O)N2CCC[C@H]2C(=O)N[C@@H]1C1=CC=C(Br)C=C1	0.990727
DCMLD-BU002610	G 05	CMLD012952	CC1=NN(CC2=C(C)C=CC=C2)C(N)=C1	0.990871
DCMLD-BU002637	E 10	CMLD012991	CC1=CC=C(C=C1)S(=O)(=O)N\N=C\C1=CC(=CC=C1)C(=O)NCC1(CC(=O)NCC(C)(C)CC#C)CCCCC1	0.990871
DCMLD-BU002626	G 04	CMLD013367	CC(C)=CCC1=CC(OC(C)=O)=C(OC(C)=O)C2=C1C(=O)C1=C(OC(C)=O)C=C(OC(C)=O)C=C1O2	0.990941
DCMLD-BU002636	D 10	CMLD012259	COCO[C@@H]1CC[C@H](O)C(C(=O)OC)=C1OC1=CC(O)=CC(OC)=C1	0.991027
DCMLD-BU002624	A 08	CMLD008058	[H]N1C2=C(C(N(C2=O)C2=CC=CC=C2)C2=CC=CC(=C2)C(F)(F)F)C(CC(C)C)=NCC1([H])[H]	0.991206
DCMLD-BU002603	H 06	CMLD008669	[H]N1C2=C(C(N(C2=O)C2=CC=C(OC)C=C2)C2=CC=CC=C2)C(=NCC1([H])[H])C(C)C	0.991206
DCMLD-BU002611	B 04	CMLD008845	[H]N1C2=C(C(N(C2=O)C2=CC=C(OC)C=C2)C2=CC=C(F)C=C2)C(CC(C)C)=NCC1([H])[H]	0.991206
DCMLD-BU002608	D 04	CMLD005259	COC(=O)C1=C(C)N(CC2=CC=CC=C2)C(NCC2=CC(OC)=C(OC)C(OC)=C2)=N[C@H]1C1=CC=CC(F)=C1	0.991379
DCMLD-BU002611	A 09	CMLD011676	CC1(C)OC2=C(CC=C)C(=O)[C@]3(C(=O)C4=CC=CC=C4)C(=O)[C@@]2(C[C@@H]1CC=C)C[C@@H](CC=C)C3(C)C	0.9914
DCMLD-BU002600	D 09	CMLD011682	CC1(C)OC2=C(C(=O)C3=CC=CC=C3)C(=O)[C@@]3(CC=C)C(=O)[C@]2(C[C@H]1CC=C)C[C@H](CC=C)C3(C)C	0.9914
DCMLD-BU002612	E 03	CMLD006780	COC(=O)C1=CC2=C(C(=O)N(CC3=CC=C(C)C=C3)C2)C2=C1N(C1=CC=C(F)C=C21)S(=O)(=O)C1=CC=C(C)C=C1	0.991547
DCMLD-BU002608	C 07	CMDJR0107	ClC1=NC(C2=CC=CC=C2)=C3C(C=CC=C3)=C1	0.991697
DCMLD-BU002620	B 08	CMLD011533	CCN1C(=S)NC(C2=CC=C(OC)C=C2)C(C(C)=O)=C1C	0.991993
DCMLD-BU002636	C 11	CMLD010437	CC(C)C1=C[C@H]2C[C@H]([C@@H]1C(=O)[C@]2(C)O)C(C)=O	0.992028
DCMLD-BU002628	A 02	CMLD009600	CC(C)CC1=NN(C2=C1C(NC2=O)C1=CC=CC=C1)C1=CC(C)=CC(C)=C1	0.992133
DCMLD-BU002601	F 02	CMLD004430	COC(=O)C\C=C\[C@H](C)[C@H](NC(=O)C(F)(F)F)C1=CC=C(OC)C=C1	0.992472
DCMLD-BU002628	C 11	CMLD009777	CCOC1=CC=CC=C1C1CC(=O)NC2=C1C=C1OCOC1=C2	0.99254
DCMLD-BU002636	E 02	CMLD007998	[H]N1C2=C(C(N(CC3=CC=CC=C3)C2=O)C2=CC=C(C)C=C2)C(C)=NCC1([H])[H]	0.992753
DCMLD-BU002634	B 06	CMLD011745	O\C(CCC1=CC=CC=C1)=C/C(=O)CCC1=CC=CC=C1	0.992764
DCMLD-BU002628	F 04	CMLD011620	COC(=O)C1=C(C)N(CC2=CC=CC(F)=C2)C(=S)NC1C1=CC=CC(Br)=C1	0.99285
DCMLD-BU002618	G 10	CMLD005974	COC1=CC(OC)=CC(CO[C@H]2CC=C(O[C@@H]2CO)C2=CC=CC=C2)=C1	0.993361
DCMLD-BU002624	F 03	CMLD004409	COC(=O)C\C=C\[C@H](C)[C@H](NC(=O)C(F)(F)F)C1=CC=CC(OC)=C1	0.993463
DCMLD-BU002605	H 07	CMLD011531	COC1=CC=C(C=C1)C1NC(=S)N(C)C(C)=C1C(C)=O	0.993476
DCMLD-BU002618	D 11	CMLD011588	CC(=O)C1=C2C=CCCN2C(=O)NC1C1=CC(F)=CC=C1C	0.993476
DCMLD-BU002612	H 03	CMLD012206	C(CC1=CC=CC=C1)N1CCCC(CN(CC2=CC=CC=C2)CC2=CC=CC=C2)C1	0.993666
DCMLD-BU002607	F 04	CMLD012212	COC1=CC(CN(C)C[C@@H]2CCCN(CCC3=CC=CC=C3C)C2)=CC=C1	0.993666
DCMLD-BU002609	F 08	CMLD012247	COC1=CC(=CC(OC)=C1OC)[C@@H]1[C@H]([C@@H]([C@H]1C1=CC(OC)=C(OC)C(OC)=C1)C(=O)NC1=CC=CC=C1)C(=O)NC1=CC=CC=C1	0.993666
DCMLD-BU002610	C 07	CMLD007080	[H]C1([H])CN=C(C(C)C)C2=C(N1C)C(=O)N(CC=C)C2C1=CC=CC=C1	0.993704
DCMLD-BU002634	E 07	CMLD007089	[H]C1([H])CN=C(CC(C)C)C2=C(N1C)C(=O)N(C2C1=CC=C(Br)C=C1)C1=CC=C(OC)C=C1	0.993704
DCMLD-BU002614	F 04	CMLD007141	[H]C1([H])CN=C(CC(C)C)C2=C(N1C)C(=O)N(C2C1=CC=CC(=C1)C(F)(F)F)C1=CC=CC=C1	0.993704
DCMLD-BU002606	G 05	CMLD012775	COC1=CC(=C(O)C=C1)C1=C(OC)C=C(OC)C=C1C#C	0.993764
DCMLD-BU002627	E 07	CMLD006115	COC1=CC=CC(=C1)C(CC1=CCCCC1)NC(=O)C(F)(F)F	0.993774
DCMLD-BU002602	A 03	CMLD007389	[H]N1C2=C(C(NC2=O)C2=CC=C(F)C=C2)C(=NCC1([H])[H])C(C)C	0.993884
DCMLD-BU002633	G 11	CMLD012567	CCCCC1=N[C@@]2(O)[C@@H]([C@@H](C3=CC=CC=C3)[C@@]3(OC4=CC(OC)=CC(OC)=C4[C@]23N1)C1=CC=C(OC)C=C1)C(=O)OC	0.994351
DCMLD-BU002638	H 11	CMLD012731	[H][C@]12CC(C)(C)[C@]1([H])CC[C@@]1(C)OC3=C(C(=O)C(C)(C)C(=O)C3(C)C)[C@]([H])(C(=O)C(C)C)[C@]1([H])CCC2=C	0.994374
DCMLD-BU002623	G 03	CMLD009625	CC(C)CC1=C2C(NC(=O)C2=NN1CC1=CC=CC=C1)C1=CC=C(F)C=C1	0.995047
DCMLD-BU002620	C 09	CMLD007411	[H]C1([H])CN=C(C2=C(N1C)C(=O)N(CC=C)C2C1=CC=CC(=C1)C(F)(F)F)C1=CC=CC=C1	0.995274
DCMLD-BU002631	C 05	CMLD012122	CCCN1C(C)=C(C(N=C1NCCC1=CC=CS1)C1=CC=C(F)C=C1)C(=O)OC	0.995277
DCMLD-BU002618	D 04	CMLD010852	COC(=O)[C@H]1[C@@H](O)[C@@]2(O)C3=C(OC)C=C(OC)C=C3O[C@]2([C@@H]1C1=CC=CC=C1)C1=CC=C(OC)C=C1	0.995323
DCMLD-BU002615	E 09	CMLD010986	COC1=CC=C(C=C1)N1C(C2=C(CC(C)C)N(CC#C)N=C2C1=O)C1=CC=C(F)C=C1	0.995323
DCMLD-BU002615	E 02	CMLD011855	COC1=CC=C2N(C)C(=O)[C@@]3(C2=C1)C1=C(CCCC1=O)OC1=C3C(=O)OC(C)=C1	0.995444
DCMLD-BU002634	G 07	CMDJR0002	O=S(OCCC(CCC(OC(C)(C)C)=O)(C)CCCC(C)C)(NC(C)(C)C)=O	0.995521
DCMLD-BU002635	H 04	CMLD005729	[H][C@@]12N(CC=C)C3=CC=CC=C3[C@@]11CCC(=O)N(CC(=O)OC)C1=NC(C(=O)OC)=C2C(=O)OC	0.995641
DCMLD-BU002616	B 05	CMLD008854	[H]N1C2=C(C(N(CC3=CC=CC=C3)C2=O)C2=CC=CC(=C2)C(F)(F)F)C(C)=NCC1([H])[H]	0.996231
DCMLD-BU002615	A 08	CMDJR0115	O=C1C=CC=C(CCCC2=CC=CC=C2)N1	0.996367
DCMLD-BU002637	F 08	CMLD012610	CC(C)C(=O)C1CC2(CCCCC2)OC2=C1C(=O)C(C)(C)C(=O)C2(C)C	0.996404
DCMLD-BU002614	A 10	CMLD011574	COC1=CC=C(C=N1)N1C(C2=C(NN=C2CC(C)C)C1=O)C1=CC=C(F)C=C1OC	0.996441
DCMLD-BU002619	F 07	CMLD009828	CC(C)C1=NN(C2=C1C(NC2=O)C1=CC=C(F)C=C1)C1=CC(C)=CC(C)=C1	0.996503
DCMLD-BU002609	A 04	CMLD007316	[H]N1C2=C(C(N(CC=C)C2=O)C2=CC=C(F)C=C2)C(C)=NCC1(C)C	0.996664
DCMLD-BU002601	E 09	CMLD009226	CC(=O)OC[C@H]1O[C@@H](C=C[C@@H]1OC(C)=O)C#CCC1CCCC1	0.996682
DCMLD-BU002600	G 05	CMLD011964	COC1=CC(CN(C)C[C@H]2CCCN(CCC3=CC=CC=C3C)C2)=CC=C1	0.996691
DCMLD-BU002618	B 11	CMLD008995	[H][C@]12[C@H](OC)[C@H](O)CC[C@]1(O)CN([C@@H](CC=C(C)C)[C@]2(C)O)C1=CC2=C(C=C1)N=CO2	0.99687
DCMLD-BU002603	F 06	CMLD009545	CC1=NN(C2=C1C(NC2=O)C1=CC=C2OCOC2=C1)C1=CC=CC=C1	0.9969
DCMLD-BU002611	H 11	CMLD013003	CC#CCOC[C@@H](NC(=O)CC1(CNC(=O)C2=CC(\C=N\NS(=O)(=O)C3=CC=C(C)C=C3)=CC=C2)CCCCC1)C1=CC=CC=C1	0.997025
DCMLD-BU002611	H 08	CMLD003777	COC(=O)C1=C(C)N(C)C(NCC=C)=NC1C1=CC=CC=C1	0.997095
DCMLD-BU002608	C 07	CMLD006499	[H]N1C(C2=C(N(C)N=C2C)C1=O)C1=CC=CC=C1	0.997294
DCMLD-BU002612	D 03	CMLD004729	CO[C@@H]([C@H](C)\C=C\CC(=O)OC)C1=CC=CC=C1Br	0.997366
DCMLD-BU002627	D 09	CMLD006577	BrC1=CC=CC2=C1[C@@]1(O[C@H](COC3=CC=CC=C3)CC3=CCC[C@@H]13)C(=O)N2	0.997366
DCMLD-BU002630	A 09	CMLD011900	COC(=O)C1=C(C)N(C)C(NCC2=CC=CC=C2C(F)(F)F)=NC1C1=CC=C(Cl)C=C1	0.997425
DCMLD-BU002600	E 11	CMLD007371	[H]N1C2=C(C(NC2=O)C2=CC=C(Br)C=C2)C(CC(C)C)=NCC1([H])[H]	0.997487
DCMLD-BU002637	F 06	CMLD012523	COCOC1=C2C(OC)=C3C(=O)C=C(C)OC3=CC2=C(OC)C(OC)=C1	0.997549
DCMLD-BU002626	C 06	CMLD010741	CC(C)(C)C1=CC=C2N=C3CCCC[C@@]3(CC3=C(OS(C)(=O)=O)C(=O)C=CO3)C2=C1	0.997717
DCMLD-BU002606	H 11	CMLD010799	CC#CCN1C(=O)N(C(C2=CC=CC=C2)C(C#N)=C1C)C(C)=O	0.997717
DCMLD-BU002632	A 02	CMLD013095	[H][C@@]12C[C@H](C)[C@H](C3CC3)N1C(=O)[C@H](CC1=CC=CC=C1)NC(=O)C2	0.997797
DCMLD-BU002602	A 03	CMLD007124	[H]C1([H])CN=C(C(C)C)C2=C(N1C)C(=O)N(CC=C)C2C1=CC=C2OCOC2=C1	0.99781
DCMLD-BU002629	E 09	CMLD008314	[H]N1C2=C(C(NC2=O)C2=CC=C(Br)C=C2)C(CC(C)C)=NCC1(C)C	0.99781
DCMLD-BU002611	C 09	CMLD007717	COC1=CC=C(C=C1)[C@H]1CC2=N[C@H](O[C@@]22C[C@@](CC=C)([C@@H]1C)C(=O)N2CC1=CC=NC=C1)C1=CC=C(C=C1)C(F)(F)F	0.997887
DCMLD-BU002606	C 10	CMLD009233	CC(=O)OC[C@H]1O[C@@H](C=C[C@H]1OC(C)=O)C#CC1CCCC1	0.997896
DCMLD-BU002621	B 06	CMLD006885	CN1C(=O)[C@]2(C3=CC=CC=C13)C1=C(CCCC1=O)OC1=C2C(=O)OC2=C1C=CC=C2	0.997902
DCMLD-BU002620	C 08	CMLD012600	COC(=O)[C@@H]1[C@@H](C2=CC=CC=C2)[C@@]2(OC3=CC(OC)=CC(OC)=C3[C@@]22NC(=N[C@@]12O)C(C)C)C1=CC=C(OC)C=C1	0.997902
DCMLD-BU002606	G 11	CMLD009956	COc1ccc(cc1)[C@H]1CC2=N[C@H](O[C@@]22C[C@@](CC=C)([C@@H]1C)C(=O)N2Cc1ccco1)C(C)C	0.99796
DCMLD-BU002617	E 06	CMLD012456	CC(C)=CCC1=CC(O)=CC2=C1C(=O)C1=CC=CC=C1O2	0.99802
DCMLD-BU002611	A 11	CMLD007106	[H]C1([H])CN=C(C(C)C)C2=C(N1C)C(=O)N(C2C1=CC=C2OCOC2=C1)C1=CC=CC=C1	0.998054
DCMLD-BU002608	D 10	CMLD008705	COC1=CC=C(CN2CCC3=C(C2)C2=C(C[C@H](C)OC2)C(=N3)C2=CC=C(OC)C=C2)C=C1	0.99834
DCMLD-BU002625	D 07	CMDAF0041	COC1=CC=C2C(C(CCCO)=C(Br)C2=C1)C1=CC=CC=C1	0.998575
DCMLD-BU002608	G 08	CMLD006651	COC1=CC=C(C=C1)N1C(C2=C(N(C)N=C2C(C)C)C1=O)C1=CC(=CC=C1)C(F)(F)F	0.998647
DCMLD-BU002616	A 07	CMLD012527	COC1=CC(OC)=C2C(OC)=C3C(=O)C=C(C)OC3=CC2=C1OC	0.999147
DCMLD-BU002603	C 04	CMLD007138	[H]C1([H])CN=C(C2=C(N1C)C(=O)N(C2C1=CC=CC(=C1)C(F)(F)F)C1=CC=CC=C1)C1=CC=CC=C1	0.999179
DCMLD-BU002616	G 04	CMLD007142	[H]C1([H])CN=C(C2=C(N1C)C(=O)N(CC1=CC=CC=C1)C2C1=CC=C2OCOC2=C1)C1=CC=CC=C1	0.999179
DCMLD-BU002607	G 07	CMLD012873	COC1=CC=C(CN2N=CC=C2NC2=CC(O)=CC(O)=C2C(=O)N2CC3=C(C2)C=CC=C3)C=C1	0.999308
DCMLD-BU002612	C 09	CMLD012615	[H][C@@]12[C@@H]3C=C(C(C)C)[C@@H](C(=O)[C@]3(C)O)C1(C=C(C2=O)C1=CC=CC=C1)C1=CC=CC=C1	0.999401
DCMLD-BU002637	F 11	CMLD012640	CC(C)NC(=O)OC[C@H]1O[C@@H](C=C[C@H]1O)C#CC1=CC=C(C=C1)C(C)(C)C	0.999401
DCMLD-BU002633	C 09	CMLD011902	COC(=O)C1=C(C)N(C)C(NCCCOC(C)C)=NC1C1=CC=C(Cl)C=C1	0.999406
DCMLD-BU002627	B 11	CMDJR0141	CN(C)S(=O)(=O)NC1=CC=C(C=C1)C(F)(F)F	0.999481
DCMLD-BU002614	D 10	CMLD006867	CN1C(=O)[C@@]2(C3=CC=CC(Br)=C13)C1=C(CCCC1=O)OC1=C2C(=O)OC(C)=C1	0.999761
DCMLD-BU002604	H 03	CMLD007969	COC(=O)C1=C(C)N(CC2=CC=C(Br)C=C2)C(=S)NC1C1=CC=C(OC)C=C1	1
DCMLD-BU002618	G 07	CMLD008034	[H]N1C2=C(C(N(C2=O)C2=CC=CC=C2)C2=CC=CC(=C2)C(F)(F)F)C(C)=NCC1([H])[H]	1
DCMLD-BU002611	H 11	CMLD008215	CCCCS(=O)(=O)N1CCCC2=C1C=CC(=N2)C1=CC=C(Br)C=C1	1
DCMLD-BU002625	G 03	CMLD011077	COC1=CC(=CC(OC)=C1OC)N1C(C2=C(NN=C2CC(C)C)C1=O)C1=CC=CC=C1Br	1
DCMLD-BU002628	F 05	CMLD011628	COC(=O)C1=C(C)N(CC2=CC=CC=C2C(F)(F)F)C(=S)NC1C1=CC=CC(Br)=C1	1.0001
DCMLD-BU002610	A 11	CMLD013247	[H][C@@]12OC(=O)C3=C(O)C=C(C)C4=C3C1=C(O[C@]1(CCCCC)OCC[C@H]21)C=C4O	1.0001
DCMLD-BU002604	G 03	CMLD010820	[H]N1C(=O)CC2=CC=CC=C2COC(=O)C\C([H])=C([H])\[C@@]([H])(C)[C@@]1([H])C1=CC=CC=C1	1.0001
DCMLD-BU002631	A 04	CMLD011003	[H][C@]1(OC(=O)C[C@@H]1C)[C@]1(CC(=O)C2=C(O)C=CC(Br)=C2O1)C(=O)OC	1.00022
DCMLD-BU002612	B 11	CMLD011027	COC1=CC=C(C=C1)N1C(C2=C(NN=C2CC(C)C)C1=O)C1=CC=C(OC)N=C1	1.00022
DCMLD-BU002610	A 05	CMLD011144	OC1CCC(=O)C(CC=C)=C1	1.00022
DCMLD-BU002613	E 10	CMLD012897	COC1=CC=C(CN2N=C(C=C2NC2=CC(O)=CC(O)=C2C(=O)NCC2=CC=CC=C2)C2=CC=CC=C2)C=C1	1.00046
DCMLD-BU002624	B 03	CMLD010351	CCOC(=O)C1=NN=C(C(=O)N1)C1=CC=CC=C1	1.00049
DCMLD-BU002621	D 06	CMLD004136	COCCN1C(=O)N[C@@H](C2=CC=CO2)C(C(=O)OC)=C1C	1.00058
DCMLD-BU002616	E 07	CMLD012532	[H][C@]12CC(C)=CC3=C(C=CC(O[Si](C(C)C)(C(C)C)C(C)C)=C3)[C@]1([H])C=C(C)C2=O	1.00075
DCMLD-BU002607	A 07	CMLD006353	C[C@@H]1C=CCCO[C@]11C(=O)N(CC=C)C2=CC=CC(Br)=C12	1.00096
DCMLD-BU002624	E 11	CMLD011318	CC1(C)[C@@H]2CC3=C(C=CC=C3)[C@@H]2OC2=CC=CC=C12	1.001
DCMLD-BU002627	G 09	CMLD007577	[H]N1C2=C(C(N(C2=O)C2=CC=C(OC)C=C2)C2=CC=C3OCOC3=C2)C(C)=NCC1([H])[H]	1.00126
DCMLD-BU002617	F 08	CMLD008276	[H]N1C2=C(C(N(C2=O)C2=CC=CC=C2)C2=CC=C(F)C=C2)C(C)=NCC1([H])[H]	1.00126
DCMLD-BU002617	F 02	CMLD008398	[H]N1C2=C(C(N(CC=C)C2=O)C2=CC=C(Br)C=C2)C(CC(C)C)=NCC1([H])[H]	1.00126
DCMLD-BU002612	F 06	CMLD007822	CCNC1=NC(C2=CC=CC=C2C(F)(F)F)C(C(=O)OC)=C(C)N1C	1.00135
DCMLD-BU002610	D 03	CMLD004411	COC(=O)C\C=C\[C@H](C)[C@H](NC(=O)C(F)(F)F)C1=CC=C(C=C1)C1=CC=CC=C1	1.00139
DCMLD-BU002615	G 02	CMLD012738	[H][C@]12CC3(CCCCC3)O[C@]1(OC1=C2C(=O)C(C)(C)C(=O)C1(C)C)C(C)C	1.00147
DCMLD-BU002602	H 08	CMLD011675	CC1(C)OC2=C(C(=O)C3=CC=CC=C3)C(=O)[C@]3(CC=C)C(=O)[C@@]2(C[C@@H]1CC=C)C[C@H](CC=C)C3(C)C	1.00155
DCMLD-BU002637	E 07	CMLD012237	COC1=CC=C(C=C1OC)[C@@H]1[C@H]([C@@H]([C@H]1C1=CC(OC)=C(OC)C=C1)C(=O)NC1=CC=CC=C1)C(=O)NC1=CC=CC=C1	1.00158
DCMLD-BU002612	A 08	CMLD012242	CCNC(=O)[C@H]1[C@@H]([C@H]([C@@H]1C1=CC(OC)=C(OC)C=C1)C1=CC=C(OC)C(OC)=C1)C(=O)NCC	1.00158
DCMLD-BU002614	G 10	CMDJR0033	[H][C@@]12CC[C@]3(C)C[C@]1(C[C@H]3OC(C)=O)CC[C@]1([H])[C@](C)(COS(=O)(=O)NC(C)(C)C)CCC[C@@]21C	1.00163
DCMLD-BU002629	A 11	CMLD012995	CC1=CC=C(C=C1)S(=O)(=O)N\N=C\C1=CC=CC(=C1)C(=O)NCC1(CC(=O)NCCOCCOCC#C)CCCCC1	1.00164
DCMLD-BU002630	C 10	CMLD001860	COC(=O)NC(C(=O)OC)(C(=O)OC)C1=CC=CC=C1	1.00181
DCMLD-BU002601	G 07	CMLD007091	[H]C1([H])CN=C(CC(C)C)C2=C(N1C)C(=O)NC2C1=CC=C(Br)C=C1	1.00192
DCMLD-BU002621	G 10	CMLD012174	COC1=CC=C(C=C1)[C@@]12OC3=CC(OC)=CC(OC)=C3[C@]1(O)[C@H](O)[C@@H]([C@H]2C1=CC=CC=C1)C(=O)C1=CC=CC=C1	1.00219
DCMLD-BU002632	H 06	CMLD011519	CC(=O)C1=C(C)N(CC2=CC=C(F)C=C2)C(=S)NC1C1=CC=CC=C1Br	1.00237
DCMLD-BU002610	G 06	CMLD001325	COC1=CC2=C(C=C1)C(=O)[C@@H](OC(=O)NC1=CC(OC)=C(OC)C(OC)=C1)[C@@H](O2)C1=CC(=CC=C1)C(F)(F)F	1.0024
DCMLD-BU002617	F 06	CMLD012457	CC(C)CCC1=CC(O)=CC2=C1C(=O)C1=CC=CC=C1O2	1.00248
DCMLD-BU002632	F 07	CMLD011382	OC1=C(C=CC=C1)C(=O)\C=C\C1=CN=CC=C1	1.00251
DCMLD-BU002608	G 03	CMLD009025	C[C@@H]1CC2=CCC[C@H]2[C@]2(O1)C(=O)Nc1cc(F)ccc21	1.00271
DCMLD-BU002617	C 10	CMLD009496	COC1=CC=C(C=C1)C1=C(C2C(N1)C(=O)C[C@H]([C@@H]2C)C1=CC=CC=C1)C(=O)NCCN1CCOCC1	1.00271
DCMLD-BU002632	H 06	CMLD009550	CC1=NN(CC2=CC=CC=C2)C2=C1C(NC2=O)C1=CC=C(Br)C=C1	1.00271
DCMLD-BU002599	G 09	CMLD009731	COC1=CC=C(C=C1)[C@@]12OC3=CC(OC)=CC(OC)=C3[C@]1(O)[C@@H]1OC(=O)[C@@H]1[C@H]2C1=CC=CC=C1	1.003
DCMLD-BU002607	E 07	CMLD012696	NC1=CC=CC(F)=C1C(=O)OCC(=O)C1=CC=C(C=C1)C#N	1.00303
DCMLD-BU002609	H 09	CMLD003274	COC1=C(C2=CC=CC=C2C=C1)C1=C(OC)C=CC2=CC=CC=C12	1.00304
DCMLD-BU002637	A 04	CMLD010823	CC(C)[C@@H]1NC(=O)CCCCOC(=O)C\C=C\[C@H](C)[C@@H](NC1=O)C1=CC=CC=C1	1.00305
DCMLD-BU002625	D 07	CMLD007086	[H]C1([H])CN=C(CC(C)C)C2=C(N1C)C(=O)N(CC=C)C2C1=CC=CC=C1	1.00328
DCMLD-BU002610	B 02	CMLD007116	[H]C1([H])CN=C(C(C)C)C2=C(N1C)C(=O)N(CC1=CC=CC=C1)C2C1=CC=CC(=C1)C(F)(F)F	1.00328
DCMLD-BU002602	F 02	CMLD007121	[H]C1([H])CN=C(C2=C(N1C)C(=O)N(CC=C)C2C1=CC=C(C)C=C1)C1=CC=CC=C1	1.00328
DCMLD-BU002629	B 11	CMLD006454	COC1=CC=C(C=C1)N1C(C=C(NC2=CC=C3OCOC3=C2)C1=O)C1=CC=C(C=C1)C(F)(F)F	1.00335
DCMLD-BU002606	A 09	CMLD010978	COC1=CC=C(C=C1)N1C(C2CCCC2)C2=C(NN=C2CC(C)C)C1=O	1.00348
DCMLD-BU002599	C 09	CMLD009856	CC(C)C1=C2C(NC(=O)C2=NN1C1=CC=C(F)C=C1)C1=CC=C(C)C=C1	1.00379
DCMLD-BU002601	B 06	CMLD011509	CCCN1C(=S)NC(C2=CC=CC(OC)=C2)C(C(C)=O)=C1C	1.00386
DCMLD-BU002631	A 06	CMLD012858	CC[C@@H](C)[C@H]1O[C@]2(CC[C@@H]1C)C[C@@H](O)C[C@@H](CCO)O2	1.00392
DCMLD-BU002616	A 05	CMLD009163	[H][C@]12[C@H](OC)[C@H](O)CC[C@]1(O)CN(CC1=CC=CO1)[C@@H](CC=C(C)C)[C@]2(C)O	1.00397
DCMLD-BU002600	D 05	CMLD009168	[H][C@]12[C@H](OC)[C@H](O)CC[C@]1(O)CN(CC1CCCCC1)[C@@H](CC=C(C)C)[C@]2(C)O	1.00397
DCMLD-BU002634	E 08	CMLD009274	CC(=O)OC[C@H]1O[C@@H](C=C[C@H]1OC(C)=O)C#CC1=CC=C(Br)C=C1	1.00397
DCMLD-BU002621	G 09	CMLD011361	COC1=CC=C(C=C1)C1NC(=O)N2CCC=CC2=C1C(C)=O	1.00401
DCMLD-BU002630	D 09	CMLD011402	[H][C@]12[C@@H](CC[C@]1(CO)CC[C@]1(C)[C@]2([H])CC[C@]2([H])[C@@]3(C)CC[C@H](O)C(C)(C)[C@]3([H])CC[C@@]12C)[C@@H](C)CO	1.00401
DCMLD-BU002600	H 06	CMLD010615	COC(=O)C1=C(C2=C(C(=O)N(C)C2)C2=C1N(C1=CC=CC=C21)S(=O)(=O)C1=CC=C(C)C=C1)C1=CC=CC=C1Br	1.00415
DCMLD-BU002612	F 10	CMLD011786	CC(C)CC(=O)c1c(O)cc(O)cc1O	1.00434
DCMLD-BU002622	C 04	CMLD009544	CC1=NN(CC2=CC=CC=C2)C2=C1C(NC2=O)C1=CC=CC=C1	1.0045
DCMLD-BU002638	D 10	CMLD013242	[H][C@]12OC(=O)C3=C(O)C=C(C)C4=C3C1=C(O[C@@]1(CCCO1)[C@@H]2\C=C\CCOC(=O)C1=CC=CC=C1)C=C4O	1.0045
DCMLD-BU002612	B 05	CMDAF0008	CCCC[C@]12CCC[C@@H](C1)C(C(=O)OC)=C(O)C1=C2OC=C1	1.00468
DCMLD-BU002617	H 07	CMLD011115	COC1=CC(OC)=C(C=C1)N1C(C2=C(NN=C2CC(C)C)C1=O)C1=CC=CC(=C1)C(F)(F)F	1.00493
DCMLD-BU002618	H 05	CMLD008860	[H]N1C2=C(C(N(CC=C)C2=O)C2=CC=C3OCOC3=C2)C(CC(C)C)=NCC1([H])[H]	1.00503
DCMLD-BU002630	A 11	CMLD012400	O[C@@H](COC1=C(C=C2OCOC2=C1)C1(C(=O)NC2=CC(F)=CC=C12)C1=C(OC[C@H](O)CC=C)C=C2OCOC2=C1)CC=C	1.0053
DCMLD-BU002615	D 05	CMLD011494	COC1=CC(F)=CC=C1C1N(C(=O)C2=C1C(CC(C)C)=NN2)C1=CC=C(Br)C=C1	1.00534
DCMLD-BU002603	E 11	CMLD007430	COC1=CC=C(C=C1)N1C(C2=C(NN=C2CC(C)C)C1=O)C1=CC=C(C)C=C1	1.00549
DCMLD-BU002615	A 04	CMLD013295	CN1C=C(NC2=C(C(=O)N3CC[C@@H](C3)NC(C)=O)C(O)=CC(O)=C2)C=N1	1.00551
DCMLD-BU002635	D 05	CMLD011352	COC1=CC(F)=CC2=C1[C@]1(O)[C@H](O)[C@@H]([C@@H](C3=CC=CC=C3)[C@@]1(O2)C1=CC=C(Br)C=C1)C(\N)=N\O	1.00552
DCMLD-BU002627	F 04	CMLD013119	COC(=O)C1=C(OC)C=C(OC)C=C1Br	1.00567
DCMLD-BU002610	G 10	CMLD006479	FC1=CC=C(C=C1)N1C(C=C(NC2=CC=CC=C2)C1=O)C1=CC2=C(OCO2)C=C1	1.00575
DCMLD-BU002618	G 05	CMLD011742	BrC1=CC=C(\C=C\C2=CC(\C=C\C3=CC=C(Br)C=C3)=NN2)C=C1	1.00579
DCMLD-BU002627	C 08	CMLD013223	[H][C@@]12CC[C@@]3(C)OC4=C(C)C(=O)C(C(=O)OC)=C(C)[C@]4(C)C[C@@]3([H])[C@@]1(C)CC[C@H](O)C2(C)C	1.00596
DCMLD-BU002620	B 11	CMLD010919	[NH3+]C1=NC2=C(N1)C=NN=C2	1.006
DCMLD-BU002639	E 04	CMLD013347	COC1=CC(OC)=C2C(O[C@]3([C@@H](C4=C(N=C(NC4=O)C4=CC=CC=C4)[C@@]23O)C2=CC=CC=C2)C2=CC=C(Br)C=C2)=C1	1.00621
DCMLD-BU002604	A 10	CMLD007418	[H]C1([H])CN=C(C(C)C)C2=C(N1C)C(=O)N(CC=C)C2C1=CC=C(Br)C=C1	1.00639
DCMLD-BU002615	E 09	CMLD010297	COC1=CC=CC=C1CN1N=C(CC(C)C)C2=C1C(=O)NC2C1=CC(=CC=C1)C(F)(F)F	1.00679
DCMLD-BU002604	B 11	CMLD011586	COC1=C(F)C=C(C2NC(=O)N3CCC=CC3=C2C(C)=O)C(F)=C1	1.00682
DCMLD-BU002623	B 06	CMLD012452	O[C@H](CCC=C)COC1=C(C=C2OCOC2=C1)C1(C(=O)NC2=CC(Br)=CC=C12)C1=C(OC[C@H](O)CCC=C)C=C2OCOC2=C1	1.00693
DCMLD-BU002637	E 06	CMLD006010	[H][C@]12C=C(OC)[C@@](O)(C#C)[C@]([H])([C@@H]([C@H]1C)C1=CC=CC=C1)C2=O	1.00694
DCMLD-BU002623	B 09	CMLD013339	COC1=CC(OC)=C2C(O[C@]3([C@@H]([C@@H](CN(C)C)[C@@H](O)[C@@]23O)C2=CC=CC=C2)C2=CC=C(Br)C=C2)=C1	1.00695
DCMLD-BU002635	B 02	CMLD010688	CC1=CC=C(C=C1)S(=O)(=O)OC1=C(CC2(C)C3=CC(F)=CC=C3N=C2C2=CC=CC=C2)OC=CC1=O	1.00706
DCMLD-BU002609	F 03	CMLD009271	CC(=O)OC[C@H]1O[C@@H](C=C[C@H]1OC(C)=O)C#CC1=CSC=C1	1.00707
DCMLD-BU002615	E 03	CMLD013107	COC(=O)C\C=C\[C@H](C)[C@@H](NC(=O)[C@H](CC(=O)OCC1=CC=CC=C1)NC(=O)OC(C)(C)C)C1=CC=CC=C1	1.00724
DCMLD-BU002616	B 03	CMDJR0056	O=S(NC(C)(C)C1=NC=CC=C1)(OCCC(SC(OCC)=S)CC)=O	1.00727
DCMLD-BU002637	G 09	CMLD011912	CCN(CC)CCCNC1=NC(C2=CC=C(Cl)C=C2)C(C(=O)OC)=C(C)N1CC1=CC=C(C=C1)C(F)(F)F	1.00733
DCMLD-BU002627	B 10	CMLD011615	COC(=O)[C@@H]1[C@@H](C2=CC=CC=C2)[C@@]2(OC3=CC(OC)=CC(OC)=C3[C@@]1(O)C2(O)O)C1=CC=C(Br)C=C1	1.00734
DCMLD-BU002633	H 07	CMLD012146	COC1=CC=C(C=C1)[C@@]12OC3=CC(OC)=CC(OC)=C3[C@]1(O)C1=C([C@H]2C2=CC=CC=C2)C(=O)NC(=N1)C1=CC=C(Cl)C=C1	1.00737
DCMLD-BU002622	C 11	CMLD006459	[H]N1C2=C(C(N(C2=O)C2=CC=C(OC)C=C2)C2=CC=C(Br)C=C2)C(C)=NCC1([H])[H]	1.00754
DCMLD-BU002623	A 06	CMDAF0076	[H][C@@]12CCCCC1=C(I)[C@@]1(CCCO)C3=C(CC[C@@]21[H])C=C1OCOC1=C3	1.00774
DCMLD-BU002607	F 03	CMLD006781	COC(=O)C1=CC2=C(C(=O)N(CC3=CC=C(C)C=C3)C2)C2=C1N(C1=CC=C(OC)C=C21)S(=O)(=O)C1=CC=CC(C)=C1	1.00803
DCMLD-BU002603	C 04	CMLD007928	COC(=O)C1=C(C)NC(=S)NC1C1=CC=C(Br)C=C1	1.00812
DCMLD-BU002602	G 07	CMLD004000	COC1=C(OC)C=C2[C@@H]3O[C@](CCCN4C(=O)C5=C(C=CC=C5)C4=O)(CC2=C1)OC1=C3C(=O)CC(C)(C)C1	1.0083
DCMLD-BU002604	C 03	CMLD004412	COC(=O)C\C=C\[C@H](C)[C@H](NC(=O)C(F)(F)F)C1=CC=CC=C1	1.00832
DCMLD-BU002632	G 03	CMLD011281	[H][C@]12[C@@H](CC[C@@]1(CC[C@]1(C)[C@@H]2CC[C@]2([H])[C@@]3(C)CCC(=O)C(C)=C3CC[C@@]12C)C(O)=O)C(C)C	1.00853
DCMLD-BU002626	D 07	CMLD011380	COCOC1=CC(OC)=CC(O)=C1C(=O)\C=C\C1=CSC=C1	1.00853
DCMLD-BU002638	A 10	CMLD012893	COC1=CC=C(CN2N=C(C=C2NC2=CC(O)=CC(O)=C2C(=O)N(C)CC2=CC=NC=C2)C2=CC=CC=C2)C=C1	1.00854
DCMLD-BU002638	D 06	CMLD011747	COC1=CC(\C=N\N(C(=O)C(F)(F)F)C2=C(C)C=C(C)C=C2)=CC=C1	1.00868
DCMLD-BU002601	F 03	CMLD007130	[H]C1([H])CN=C(C2=C(N1C)C(=O)N(C2C1=CC=CC=C1)C1=CC=C(OC)C=C1)C1=CC=CC=C1	1.00876
DCMLD-BU002617	B 10	CMDJR0133	NS(N1CCOCC1)(=O)=O	1.00882
DCMLD-BU002620	A 03	CMLD010350	CCOC(=O)C1=NN=C(C2=CC=CC=C2)C(=N1)C1=CC=CC=C1	1.00903
DCMLD-BU002637	A 09	CMLD012801	CC1CC(=CC1=O)C1=CC=CC=C1	1.00917
DCMLD-BU002617	E 03	CMLD012203	CN(CC1CCCN(CCC2=NC=CC=C2)C1)CC1=CC=CC=C1	1.0095
DCMLD-BU002636	A 04	CMLD012842	COC1=CC([C@@H]2CC(C)=C[C@H]([C@H]2C(C)=C)C2=CC(OC)=C(O)C3=C2C(=O)C2=C(O3)C(C)=CC=C2)=C2C(=O)C3=C(OC2=C1O)C(C)=CC=C3	1.00969
DCMLD-BU002600	F 04	CMLD011488	CC(=O)C1=C2C=CCCN2C(=O)NC1C1=CC(F)=CC(=C1)C(F)(F)F	1.00979
DCMLD-BU002621	B 04	CMLD011080	COC(=O)C1=CC=C(C=C1)N1C(C2=C(NN=C2CC(C)C)C1=O)C1=CC=CC(=C1)C(F)(F)F	1.00987
DCMLD-BU002636	F 10	CMLD012629	CC(C)(C)C1=CC=C(C=C1)C#C[C@H]1O[C@H](CO)[C@H](O)C=C1	1.00989
DCMLD-BU002613	E 04	CMLD012439	CCC[C@@H](O)COC1=C(C=C2OCOC2=C1)C1(C(=O)NC2=CC(F)=CC=C12)C1=C(OC[C@H](O)CCC)C=C2OCOC2=C1	1.0099
DCMLD-BU002609	A 08	CMLD012468	CC(C)=CCC1=CC(OCC2=NNN=N2)=CC2=C1C(=O)C1=C(O)C=CC=C1O2	1.0099
DCMLD-BU002601	B 10	CMLD011781	COCOC1=CC(OCC=C)=C2C(=O)C(OCOC)=C(OC2=C1)C1=C(OCOC)C=C(OC)C=C1	1.01013
DCMLD-BU002606	H 08	CMLD010648	CC1=CC=C2NC3=C(N=NC(CCCN4C=CN=C4C4=CC=CC=C4)=N3)C2=C1	1.01025
DCMLD-BU002609	F 06	CMLD013135	COC1=CC=C(C[C@H]2CO[C@@H]([C@H]2CO)C2=CC=C(OC)C=C2)C=C1	1.01039
DCMLD-BU002608	F 09	CMLD006787	CCN1[C@H]2C[C@H]([C@@H](C)[C@H](C[C@H]2N(C1=O)S(=O)(=O)C1=CC=C(C)C=C1)C(=O)N1CCCC1)C1=CC=CC=C1	1.01054
DCMLD-BU002604	C 05	CMLD007332	[H]N1C2=C(C(N(C2=O)C2=CC=CC=C2)C2=CC=C3OCOC3=C2)C(CC(C)C)=NCC1(C)C	1.01056
DCMLD-BU002610	B 09	CMLD007410	[H]C1([H])CN=C(C(C)C)C2=C(N1C)C(=O)N(CC=C)C2C1=CC=CC(=C1)C(F)(F)F	1.01056
DCMLD-BU002627	F 09	CMLD007734	COCCN1C(=O)[C@H]2C[C@@]11O[C@@H](N=C1C[C@@H]1C3=CC=CC=C3C[C@]21C)C1=CC=CC=N1	1.01057
DCMLD-BU002630	H 09	CMLD007744	COCCN1C(=O)[C@H]2C[C@@]11O[C@@H](N=C1C[C@@H]([C@H]2C)C1=CC=CC=C1)C1=CC=C(C=C1)C(F)(F)F	1.01057
DCMLD-BU002603	A 02	CMLD008216	CCCCS(=O)(=O)N1CCCC2=C1C=CC(=N2)C1=CC=C(OC)C=C1	1.01079
DCMLD-BU002627	E 02	CMLD008222	COC1=CC=C(C=C1)C1=NC2=C(C=C1)N(CCC2)S(=O)(=O)C1=CC=C(OC)C=C1	1.01079
DCMLD-BU002614	F 07	CMDJR0001	O=S(OCCC(C)CCCC(C)C)(NC(C)(C)C)=O	1.01079
DCMLD-BU002615	B 05	CMLD012947	CN(CC1=CC=CC=C1)C(=O)C1=C(O)C=C(O)C=C1CC(=O)C1CCCCC1	1.01087
DCMLD-BU002606	A 04	CMLD009630	CCC1=CC=CC=C1N1N=C(CC(C)C)C2=C1C(=O)NC2C1=CC=C(F)C=C1	1.01107
DCMLD-BU002615	E 03	CMLD010070	C[C@H]1[C@@H]2C[C@@]3(O[C@@H](N=C3C[C@@H]1c1ccccc1)C1CCNCC1)N(Cc1cccs1)C2=O	1.01122
DCMLD-BU002620	B 03	CMLD011457	COC(=O)C1=C(O)C(C)=C(O)C(C)=C1O	1.01127
DCMLD-BU002636	G 04	CMLD011489	CC(=O)C1=C2C=CCCN2C(=O)NC1C1=CC(F)=CC(Br)=C1	1.01127
DCMLD-BU002605	H 04	CMLD011490	COC1=CC=C(C=C1F)C1NC(=O)N2CCC=CC2=C1C(C)=O	1.01127
DCMLD-BU002635	H 09	CMLD011913	COC(=O)C1=C(C)N(CC2=CC=C(C=C2)C(F)(F)F)C(NCC2=CC=NC=C2)=NC1C1=CC=C(Cl)C=C1	1.01129
DCMLD-BU002636	F 09	CMLD012806	COC1=C(C)C(O)=C(C)C(O)=C1C(=O)\C=C\C=C\C	1.01137
DCMLD-BU002638	D 03	CMLD012580	COC(=O)C1=C(C)NC(=O)NC1C1=CC=C(F)C=C1	1.01139
DCMLD-BU002600	D 04	CMLD009331	[H][C@]12NC3=CC=CC=C3[C@]1(CCN2C(=O)CC1=CC=CC(F)=C1F)C1=C(NC2=C1C=CC=C2)C(=O)OC	1.01143
DCMLD-BU002602	H 11	CMLD009598	CC(C)CC1=NN(CC2=CC=CC=C2)C2=C1C(NC2=O)C1=CC=CC=C1	1.01143
DCMLD-BU002609	F 09	CMLD011360	CC(=O)C1=C2C=CCCN2C(=O)NC1C1=CC=CC(=C1)C(F)(F)F	1.01154
DCMLD-BU002618	G 11	CMLD011434	COC1=CC(OC)=C2COC(=O)\C(=C(/O)C#CC)C2=C1	1.01154
DCMLD-BU002600	B 03	CMLD011481	CCOC(=O)C1=NO[C@]2(C1)C=C(Br)C1(OCCCO1)[C@H]1O[C@@H]21	1.01158
DCMLD-BU002618	H 11	CMLD011700	COC(=O)C1=C(C)N(CC2=CC=CC=C2)C(NCC2CC2)=NC1C1=CC=CC=C1	1.01169
DCMLD-BU002635	E 09	CMLD010776	CC#CCCN1C(=O)N(C(C2=CC=CC=C2)C(C(C)=O)=C1C)C(C)=O	1.01173
DCMLD-BU002602	A 11	CMLD010791	COC(=O)C1=C(C)N(CC#C)C(=O)NC1C1=CC=CC=C1	1.01173
DCMLD-BU002599	E 11	CMLD010796	COC(=O)C1=C(C)N(CCC#CC)C(=O)N(C1C1=CC=CC=C1)C(C)=O	1.01173
DCMLD-BU002610	E 03	CMLD013019	CC1=CC=C(C=C1)S(=O)(=O)N\N=C\C1=CC=CN1CC(=O)NCC1(CC(=O)NCC(C)(C)CC#C)CCCCC1	1.01174
DCMLD-BU002610	H 04	CMLD012507	COC1=CC=C(C=C1)C1=C(N)N2N=CC(=C2N=C1)C1=CC=CN=C1	1.01194
DCMLD-BU002604	H 07	CMLD012874	COC1=CC=C(CN2N=C(C)C=C2NC2=CC(O)=CC(O)=C2C(=O)N2CC3=C(C2)C(F)=CC=C3)C=C1	1.012
DCMLD-BU002625	C 06	CMLD008265	CN1CCCC2=C1C=C(C)C(C)=N2	1.01203
DCMLD-BU002604	H 05	CMLD008534	CC(=O)C1=C2C=CCCN2C(=O)NC1C1=CC=CC=C1	1.01206
DCMLD-BU002611	E 04	CMLD012211	CNCC1CCCN(CCC2=CC=CC=C2)C1	1.01214
DCMLD-BU002637	E 06	CMLD012228	COC1=CC(=CC(OC)=C1OC)[C@H]1[C@@H]([C@@H]([C@H]1C1=CC(OC)=C(OC)C(OC)=C1)C(=O)NC1CCCC1)C(=O)NC1CCCC1	1.01214
DCMLD-BU002627	G 09	CMLD012984	COC(=O)C1=C(C)N(CC2=CC=CC(=C2)C(F)(F)F)C(NCCC2=CC=CS2)=NC1C1=CC=C(Cl)C=C1	1.01241
DCMLD-BU002623	G 09	CMLD013251	COC1=CC=C(OC)C2=C1CCN(CCC1=CC=C(NC(=O)C3=CC=CC4=C3NC3=C(C=CC=C3OC)C4=O)C=C1)C2	1.01275
DCMLD-BU002609	A 08	CMLD012700	COC1=CC=C(C=C1)C(=O)COC(=O)C1=C(OC)C=C(OC)C=C1NCC=C	1.01277
DCMLD-BU002615	D 06	CMLD007159	[H]C1([H])CN=C(CC(C)C)C2=C(N1C)C(=O)N(C2C1=CC=C2OCOC2=C1)C1=CC=C(OC)C=C1	1.01287
DCMLD-BU002613	H 11	CMLD006221	[H][C@]1(CCCC=C1C1=CC=CC=C1)[C@H](NC(=O)C(F)(F)F)C1=CC(OC)=CC=C1	1.01287
DCMLD-BU002620	C 02	CMLD011596	CC(=O)C1=C2C=CCCN2C(=O)NC1C1=C(F)C(F)=CC=C1	1.01314
DCMLD-BU002634	D 11	CMLD011698	COC(=O)C1=C(C)N(CC2=CC=CC=C2)C(NCC(C)C)=NC1C1=CC(F)=CC=C1	1.01314
DCMLD-BU002602	C 06	CMLD007342	[H]N1C2=C(C(N(C2=O)C2=CC=CC=C2)C2=CC=CC=C2)C(=NCC1(C)C)C(C)C	1.01334
DCMLD-BU002599	F 11	CMLD010955	[H][C@]12[C@]([H])(C(=O)N(C)[C@]1(C)CC=C)[C@]1([C@@H](COC)OC)C3=CC=CC=C3[C@@]2([H])C2=C1C=CC=C2	1.01337
DCMLD-BU002638	D 04	CMLD012755	CC(C)(O)CN1N=C2C=C1COC[C@H](NC(=O)CC1(CCCCC1)CNC(=O)C1=CC=CC2=C1)C1=CC=CC=C1	1.01357
DCMLD-BU002618	B 03	CMLD012929	COC1=CC=C(CN2C=CC(N)=N2)C=C1	1.01395
DCMLD-BU002625	A 07	CMLD013319	CCO[C@H]1CCN(C1)C(=O)C1=C(NC2=C(C)N(C)N=C2C)C=C(O)C=C1O	1.0142
DCMLD-BU002620	B 05	CMLD007145	[H]C1([H])CN=C(C2=C(N1C)C(=O)N(C2C1=CC=C(F)C=C1)C1=CC=CC=C1)C1=CC=CC=C1	1.01423
DCMLD-BU002613	D 03	CMLD011459	COC(=O)C1=C(OCC2=CC=CC=C2)C(C)=C(OCC2=CC=CC=C2)C(C)=C1O	1.01423
DCMLD-BU002637	B 02	CMLD011851	COC(=O)C(=C/C1=CC=CC=C1)\C(=O)C1=C(OC2=CC(OC)=CC(OC)=C12)C1=CC=C(OC)C=C1	1.01426
DCMLD-BU002601	C 08	CMLD012153	CCOC1=CC=C(C=C1)N1C(C)=C2C(=C1C)C(NC)=NN=C2C	1.01428
DCMLD-BU002611	F 02	CMLD009255	CC(=O)OC[C@H]1O[C@@H](C=C[C@@H]1OC(C)=O)C1=CC=CC=C1	1.01434
DCMLD-BU002599	B 07	CMLD009552	CCC1=CC=CC=C1N1N=C(C)C2=C1C(=O)NC2C1=CC=C(Br)C=C1	1.01434
DCMLD-BU002602	C 06	CMLD011746	COC1=CC(\C=C\C2=CC(\C=C\C3=CC(OC)=C(O)C=C3)=NC(N)=N2)=CC=C1O	1.01447
DCMLD-BU002630	D 08	CMLD011766	C=C1N(CC2=CC=CC=C2)C(=O)C2CCCN2C1=O	1.01447
DCMLD-BU002631	H 02	CMLD011602	COC(=O)C1=C(C)N(CC2=CC=C(F)C=C2)C(=S)NC1C1=CC=CC=C1F	1.01459
DCMLD-BU002611	B 11	CMLD007107	[H]C1([H])CN=C(CC(C)C)C2=C(N1C)C(=O)N(C2C1=CC=C(F)C=C1)C1=CC=C(OC)C=C1	1.01473
DCMLD-BU002634	H 04	CMLD013196	CC1=NN(C2=C1C(NC2=O)C1=CC=C(F)C=C1)C1=CC=C(F)C=C1	1.01476
DCMLD-BU002624	H 06	CMLD012232	COC1=CC=C(C=C1OC)[C@@H]1[C@H]([C@H]([C@@H]1C1=CC(OC)=C(OC)C=C1)C(=O)NC1=CC=CC=C1)C(=O)NC1=CC=CC=C1	1.01478
DCMLD-BU002616	A 09	CMLD011124	CC(C)CC1=NNC2=C1[C@H](N([C@H]1CC[C@@H](CC1)N(C)C)C2=O)C1=CC=C(F)C=C1	1.0148
DCMLD-BU002607	D 07	CMLD009008	CN1C(=O)[C@]2(CC(C)=C[C@H](COc3ccc(Br)cc3)O2)c2ccccc12	1.01482
DCMLD-BU002599	H 07	CMLD011152	COC1=CC(OCC2=CC=CC=C2)=C2COC(=O)\C(=C(/O)C#CC)C2=C1	1.01485
DCMLD-BU002635	E 05	CMLD012680	COC1=C2C(O)=C(Br)C=C(Br)C2=C(OC)C=C1	1.01493
DCMLD-BU002631	D 04	CMLD010512	[H]O[C@@H]1[C@@H]([C@@H](C2=CC=CC=C2)[C@@]2(OC3=CC(OC)=CC(OC)=C3[C@]12O[H])C1=CC=C(OC)C=C1)C(=O)N([H])CCCC(OC)OC	1.01513
DCMLD-BU002634	H 05	CMLD012516	COC1=CC=C(C=C1)C1=C(N)N2N=CC(=C2N=C1)C1=CC=C(OC)N=C1	1.01513
DCMLD-BU002613	A 07	CMLD007165	[H]C1([H])CN=C(CC(C)C)C2=C(N1C)C(=O)N(C2C1=CC=CC(=C1)C(F)(F)F)C1=CC=C(OC)C=C1	1.0156
DCMLD-BU002636	F 07	CMLD010276	COC1=CC=CC=C1CN1N=C(C)C2=C1C(=O)NC2C1=CC=C(Br)C=C1	1.01565
DCMLD-BU002599	H 09	CMLD010343	COC1=C2C(O[C@]3([C@@H]([C@@H](C#N)[C@@H](O)[C@@]23O)C2=CC=CC=C2)C2=CC=C(Br)C=C2)=CC(F)=C1	1.01565
DCMLD-BU002617	F 09	CMLD003804	COC(=O)C1=C(C)N(C)C(NCC2CC2)=NC1C1=CC=C(C=C1)C(F)(F)F	1.01577
DCMLD-BU002621	A 02	CMLD012286	COC(=O)[C@H]1[C@H]([C@@H]([C@@H]1C1=CC=CC=C1)C1=CC=CC=C1)C(=O)OC	1.01599
DCMLD-BU002611	C 10	CMLD012170	CCCC1=CC=C(O1)C(=O)[C@H]1[C@@H](O)[C@@]2(O)C3=C(OC)C=C(OC)C=C3O[C@]2([C@@H]1C1=CC=CC=C1)C1=CC=C(OC)C=C1	1.01601
DCMLD-BU002612	C 06	CMLD012226	CCN1C=C(CCC(=O)NCC2=CC=C(O)C(OC)=C2)N=N1	1.0161
DCMLD-BU002619	E 07	CMLD009210	CC(=O)OC[C@H]1O[C@@H](C=C[C@@H]1OC(C)=O)C#CC1=CC=C(F)C=C1	1.01611
DCMLD-BU002630	C 02	CMLD007377	[H]N1C2=C(C(NC2=O)C2=CC=CC=C2)C(CC(C)C)=NCC1([H])[H]	1.01612
DCMLD-BU002638	H 10	CMLD013246	COC1=C(C(=O)C=C(C)O1)C1=CC=C(Br)C=C1	1.01623
DCMLD-BU002608	H 06	CMLD007830	COC(=O)C1=C(C)N(C)C(NCC2=CC(OC)=C(OC)C(OC)=C2)=NC1C1=CC=CC=C1C(F)(F)F	1.01624
DCMLD-BU002611	F 10	CMLD005844	[H]N1C2=C(C(N(C2=O)C2=CC=C(OC)C=C2)C2=CC=CC(=C2)C(F)(F)F)C(CC(C)C)=NCC1([H])[H]	1.01633
DCMLD-BU002623	C 08	CMLD011118	CCC(C)C1=NNC2=C1C(N(C2=O)C1=CC=C(OC)C=C1)C1=CC=C(F)C=C1	1.01645
DCMLD-BU002608	E 04	CMLD010857	COC(=O)[C@@H]1[C@@H](O)[C@@]2(O)C3=C(OC)C=C(OS(=O)(=O)C4=CC=C(C)C=C4)C=C3O[C@]2([C@H]1C1=CC=CC=C1)C1=CC=C(Br)C=C1	1.01653
DCMLD-BU002615	F 04	CMLD010858	COC(=O)[C@@H]1[C@@H](C2=CC=CC=C2)[C@@]2(OC3=CC(OC)=CC(OC)=C3[C@@]1(O)C2(O)O)C1=CC=C(OC)C=C1	1.01653
DCMLD-BU002601	C 08	CMLD010926	CC(C)CC1=NNC2=C1C(N(C2=O)C1=CC=C(C=C1)N1C=CN=C1)C1=CC=C(F)C=C1C	1.01653
DCMLD-BU002622	D 10	CMLD012896	CN1N=CC=C1NC1=CC(O)=CC(O)=C1C(=O)N1CC2=C(C1)C=CC=C2	1.01662
DCMLD-BU002617	B 11	CMLD012910	CCNC(=O)C1=NOC(=C1)C1=C(O)C=C(O)C=C1NC1=NN(C)C=C1	1.01662
DCMLD-BU002604	F 08	CMLD013151	[H][C@]12CO[C@H](C3=CC=C(F)C=C3)[C@@]1([H])CO[C@@H]2C1=CC=C(F)C=C1	1.01668
DCMLD-BU002606	G 02	CMLD007122	[H]C1([H])CN=C(CC(C)C)C2=C(N1C)C(=O)N(CC=C)C2C1=CC=C2OCOC2=C1	1.01697
DCMLD-BU002638	G 10	CMLD012993	CC(C)(CNC(=O)CC1(CNC(=O)C2=CC=CC(CO)=C2)CCCCC1)CC#C	1.01703
DCMLD-BU002601	G 07	CMLD011526	CCCN1C(=S)NC(C2=CC(OC)=CC=C2)C(C(=O)OC)=C1C	1.0172
DCMLD-BU002611	H 04	CMLD009339	[H][C@]12NC3=CC=CC=C3[C@]1(CCN2C(=O)C1=CC=C(C=C1)C(F)(F)F)C1=C(NC2=C1C=C(OC)C=C2)C(=O)OC	1.01724
DCMLD-BU002610	A 04	CMLD011715	COCOC1=C(C)C(O)=C(C(=O)OC)C(O)=C1C	1.01737
DCMLD-BU002626	D 04	CMLD011718	[H]C1(C(=O)OC)C(C)=C(C)C(=O)C(C)(Cl)C1=O	1.01737
DCMLD-BU002626	G 04	CMLD012591	COC1=CC=C(C=C1)C1=CC(C(C)=O)=C(O)C=C1	1.01738
DCMLD-BU002610	H 08	CMLD012249	COC1=CC(=CC=C1O)[C@@H]1[C@H]([C@@H]([C@H]1C1=CC(OC)=C(O)C=C1)C(=O)NCC1CC1)C(=O)NCC1CC1	1.01742
DCMLD-BU002637	B 06	CMLD008925	CC(=O)C1=C2C=CCCN2C(=O)NC1C1=CC=CC=C1F	1.01758
DCMLD-BU002621	B 11	CMLD013248	CC(=O)OC1=C2COC(=O)C3=C(O)C=C(C)C(C(O)=C1)=C23	1.01769
DCMLD-BU002618	B 06	CMLD006082	COC1=CC=CC(=C1)[C@H]1NC(=O)C\C=C\[C@@H](C)[C@H](NC(=O)C\C=C\[C@H]1C)C1=CC(OC)=CC=C1	1.01772
DCMLD-BU002605	D 03	CMLD010707	CS(=O)(=O)OC1=C(CC23CCCCC2=NC2=C(F)C=CC=C32)OC=CC1=O	1.01795
DCMLD-BU002621	A 07	CMLD011107	COC1=CC=C(C=C1)N1C(C2=C(NN=C2CCC(C)C)C1=O)C1=CC=C(F)C=C1	1.01809
DCMLD-BU002617	G 10	CMLD007193	COCC1=NNC2=C1C(N(CC=C)C2=O)C1=CC(=CC=C1)C(F)(F)F	1.01817
DCMLD-BU002629	G 11	CMLD007437	CC(C)CC1=NNC2=C1C(N(CC1=CC=CC=C1)C2=O)C1=CC=C(F)C=C1	1.01817
DCMLD-BU002614	C 06	CMDAF0084	C[C@H]1C=C(C2=CC=CC=C2)[C@]2(CCCO2)[C@@H]1C1=CC=CC=C1	1.01842
DCMLD-BU002613	E 06	CMLD013315	CO[C@@H]1CCN(C1)C(=O)C1=C(NC2=CN(N=C2)C(C)C)C=C(O)C=C1O	1.01855
DCMLD-BU002622	E 02	CMLD012924	CC(C)C1=NN(C)C(NC2=CC(O)=CC(O)=C2C(=O)N2CC3=C(C2)C=CC=C3)=C1	1.01857
DCMLD-BU002625	F 10	CMLD012992	CC(C)(CNC(=O)CC1(CNC(=O)C2=CC=CC(C=O)=C2)CCCCC1)CC#C	1.01857
DCMLD-BU002635	C 06	CMLD011512	COC1=CC=C(C=C1)C1NC(=S)N(C(C)C)C(C)=C1C(C)=O	1.01868
DCMLD-BU002613	D 04	CMLD012210	C(CC1=CC=CC=C1)N1CCCC(CNCC2=CC=CC=C2)C1	1.01874
DCMLD-BU002632	A 02	CMLD011701	COC(=O)C1=C(C)N(CC2=CC=CC=C2)C(NCC2=CC=C(OC)C=C2)=NC1C1=CC=CC=C1	1.01881
DCMLD-BU002617	D 10	CMLD005838	[H]N1C2=C(C(N(C2=O)C2=CC=C(OC)C=C2)C2=CC=CC(=C2)C(F)(F)F)C(=NCC1([H])[H])C(C)C	1.01884
DCMLD-BU002603	E 02	CMLD008397	[H]N1C2=C(C(N(CC=C)C2=O)C2=CC=C(F)C=C2)C(=NCC1([H])[H])C1=CC=CC=C1	1.01884
DCMLD-BU002623	C 03	CMLD007393	[H]N1C2=C(C(NC2=O)C2=CC=CC(=C2)C(F)(F)F)C(CC(C)C)=NCC1([H])[H]	1.0189
DCMLD-BU002626	G 07	CMLD006464	COC1=CC2=C(C=C1)[C@]1(O[C@H](C)C2)C(=O)NC2=C1C=CC=C2	1.01892
DCMLD-BU002634	D 04	CMLD012845	COC1=C(O)C2=C(C=C1)C(=O)C1=C(O2)C=CC=C1F	1.01892
DCMLD-BU002610	F 06	CMLD008966	CN1C(C2=CC=CC=C2)C(C(C)=O)=C2C=CCCN2C1=O	1.01896
DCMLD-BU002624	D 06	CMLD012344	CCOC(=O)COC1=CC=C(CC=C(C)C)C2=C1OC1=CC(OC)=CC(OC)=C1C2=O	1.01905
DCMLD-BU002607	B 04	CMLD006791	COC(=O)C1=CC2=C(C(=O)N(CC3=CC(F)=CC=C3)C2)C2=C1N(C1=CC=CC=C21)S(=O)(=O)C1=CC=CC=C1	1.01944
DCMLD-BU002626	B 08	CMLD007095	[H]C1([H])CN=C(C)C2=C(N1C)C(=O)NC2C1=CC=C2OCOC2=C1	1.01971
DCMLD-BU002624	B 03	CMLD007125	[H]C1([H])CN=C(C2=C(N1C)C(=O)N(CC=C)C2C1=CC=C2OCOC2=C1)C1=CC=CC=C1	1.01971
DCMLD-BU002602	B 07	CMLD010895	COC1=CC=CC(=C1)N1C(C2=C(NN=C2CC(C)C)C1=O)C1=CC=C(F)C=C1	1.0198
DCMLD-BU002630	H 09	CMLD010991	COC1=CC=C(C=C1)N1C(C2=CN=CS2)C2=C(NN=C2CC(C)C)C1=O	1.0198
DCMLD-BU002634	A 05	CMDAF0003	COC(=O)C1=C(O)C2=C(OC=C2)[C@@]2(C)CCC[C@H]1C2	1.01995
DCMLD-BU002625	F 09	CMLD013335	COC1=CC=C(C=C1)[C@@]12OC3=CC(OC)=CC(OC)=C3[C@]1(O)C1=C([C@H]2C2=CC=CC=C2)C(=O)N(CCCC(=O)NCCOCCOCC#C)C(=N1)C1=CC=CC=C1	1.01999
DCMLD-BU002608	H 09	CMLD006686	[H][C@@]12O[C@@]3(C(=O)N(C)C4=CC=C(C=C34)[N+]([O-])=O)C3=C(CCCC3=O)N1C=CC=C2	1.02011
DCMLD-BU002602	D 11	CMLD009778	CCOC1=CC=CC=C1C1=CC(=O)NC2=C1C=C1OCOC1=C2	1.02015
DCMLD-BU002633	G 05	CMLD011497	CC(C)CC1=NNC2=C1C(N(C2=O)C1=CC=C2NC(=O)COC2=C1)C1=CC=CC=C1Br	1.02017
DCMLD-BU002623	F 08	CMLD011539	COC1=CC=C(C=C1)C1NC(=S)N(C(C)=C1C(C)=O)C(C)(C)C	1.02017
DCMLD-BU002618	A 06	CMLD007340	[H]N1C2=C(C(N(C2=O)C2=CC=CC=C2)C2=CC=CC=C2)C(CC(C)C)=NCC1(C)C	1.02029
DCMLD-BU002601	B 08	CMLD012701	COC1=CC=C(C=C1)C(=O)COC(=O)C1=C(F)C=C(F)C=C1N	1.02034
DCMLD-BU002600	A 04	CMLD009478	CCC1=C(C=CC=C1)N1N=C(C(C)C)C2=C1C(=O)NC2C1=CC=CC=C1	1.02063
DCMLD-BU002638	G 06	CMLD009924	CC1=CC=C(C=C1)C1NC(=O)C2=NN(C(=C12)C1=CC=CC=C1)C1=CC=C(OC(F)(F)F)C=C1	1.02063
DCMLD-BU002623	F 07	CMLD013218	[H][C@@]12C=C(C)CC(C)(C)[C@]1([H])[C@]([H])(C1=C2C2=C(OC3=CC=CC=C3C2=O)C(O)=C1O)C1=CC(OC)=C(O)C2=C1C(=O)C1=C(O2)C=CC=C1	1.02063
DCMLD-BU002622	F 04	CMLD006788	COC(=O)C1=CC2=C(C(=O)N(CC3=CC(F)=CC=C3)C2)C2=C1N(C1=CC=C(C)C=C21)S(=O)(=O)C1=CC=C(C)C=C1	1.02071
DCMLD-BU002607	F 05	CMLD007589	O[C@@H](CC1=CC=CC=C1)[C@H](NCCC1=CC=CC=C1)\C=C\C1=CC=CC=C1	1.02071
DCMLD-BU002613	E 04	CMLD010721	CS(=O)(=O)OC1=C(CC23CCCCC2=NC2=CC(Cl)=CC(Cl)=C32)OC=CC1=O	1.02106
DCMLD-BU002609	G 09	CMLD010778	CC#CCN1C(=O)NC(C2=CC=CC=C2)C(C(C)=O)=C1C	1.02106
DCMLD-BU002625	C 05	CMLD007146	[H]C1([H])CN=C(C(C)C)C2=C(N1C)C(=O)N(C2C1=CC=C(F)C=C1)C1=CC=CC=C1	1.02108
DCMLD-BU002633	C 06	CMLD013043	CC1=CC=C(C=C1)S(=O)(=O)N\N=C\C1=C(C=CC=C1)C1=CC=CC(=C1)C(=O)N1C[C@H](O)C[C@H]1C(=O)N[C@H](COCC#C)C1=CC=CC=C1	1.0211
DCMLD-BU002618	C 09	CMLD012803	CC1=C(C=CC=C1)C1CC(=CC1=O)C1=CC=CC=C1	1.02128
DCMLD-BU002638	B 07	CMLD006348	C[C@@H]1C=CCCO[C@]11C(=O)N(CC2CC2)C2=CC=CC(Br)=C12	1.02131
DCMLD-BU002617	G 11	CMLD007373	[H]N1C2=C(C(NC2=O)C2=CC=C(Br)C=C2)C(C)=NCC1([H])[H]	1.02136
DCMLD-BU002633	H 05	CMLD013129	[H]C1=C([H])C(=C([H])C(OC([H])([H])[H])=C1OC([H])([H])[H])C([H])([H])[C@]([H])(C([H])([H])[H])[C@]([H])(C([H])([H])[H])C([H])([H])C1=C([H])C(OC([H])([H])[H])=C(OC([H])([H])[H])C([H])=C1[H]	1.0214
DCMLD-BU002637	A 07	CMLD010894	COC1=CC=C(C=C1)N1C(C2=C(NN=C2CC(C)C)C1=O)C1=CC=CC=C1Br	1.02143
DCMLD-BU002615	H 09	CMDJR0026	O=S(NC(C)(C)C)(OCCCB1OC(C)(C)C(C)(C)O1)=O	1.02148
DCMLD-BU002605	D 03	CMLD011942	COC(=O)C1=C(C)N(CCCOC(C)C)C(=S)NC1C1=CC=C(OC)C=C1	1.02151
DCMLD-BU002604	D 08	CMLD012539	[H][C@@]12CCC3(OCCO3)[C@]1(CC(C)=C[C@]13O[C@H]1[C@@](O)(C[C@@H](C)[C@]23O)C(C)=C)O[Si](C)(C)C	1.02153
DCMLD-BU002609	F 04	CMLD010166	O=C(NCC1=CC=CO1)N1CCC2=NC(C3=CC=CC=C3)=C(C=C2C1)C1=CC=CC=C1	1.02155
DCMLD-BU002617	A 09	CMLD012978	COC1=CC(=CC=C1)C1=NN(C)C(N)=C1	1.02164
DCMLD-BU002605	B 09	CMLD012979	CN1N=C(C=C1N)C1=CC=C(C=C1)C(F)(F)F	1.02164
DCMLD-BU002626	G 02	CMLD007975	CC(=O)C1=C(C)N(CC2=CC=C(F)C=C2)C(=S)NC1C1=CC=CC=C1	1.02165
DCMLD-BU002607	G 04	CMLD007326	[H]N1C2=C(C(N(C2=O)C2=CC=CC=C2)C2=CC=C(C)C=C2)C(CC(C)C)=NCC1(C)C	1.02168
DCMLD-BU002605	B 11	CMLD011696	CC(=O)C1=C(C)N(CC2=CC=CC(=C2)C(F)(F)F)C(=S)NC1C1=CC(Cl)=CC=C1	1.02184
DCMLD-BU002627	G 08	CMLD007441	CC(C)CC1=NNC2=C1C(N(CC=C)C2=O)C1=CC=C(F)C=C1	1.02199
DCMLD-BU002609	E 09	CMLD011358	COC1=CC(=CC=C1)C1NC(=O)N2CCC=CC2=C1C(C)=O	1.02208
DCMLD-BU002626	E 04	CMLD012317	[H][C@]1(OC(=O)C=C1C)[C@]1(CC(=O)C2=C(O)C=CC=C2O1)C(=O)OC	1.0221
DCMLD-BU002618	E 05	CMLD009170	[H][C@]12[C@H](OC)[C@H](O)CC[C@]1(O)CN([C@@H](CC=C(C)C)[C@]2(C)O)C1=CC=C(C=C1)C(=O)OCC	1.02218
DCMLD-BU002615	H 09	CMLD010941	CC(=O)C1=C2C=CCCN2C(=O)NC1C1=CC=CC(C)=C1	1.02222
DCMLD-BU002635	F 04	CMLD012757	CC1=NNC2=C1COC[C@@H](NC(=O)CC1(CCCCC1)CNC(=O)C1=CC=CC2=C1)C1=CC=CC=C1	1.02238
DCMLD-BU002610	H 09	CMLD012892	COC1=CC=C(CN2N=C(C=C2NC2=CC(O)=CC(O)=C2C(=O)N(C)CC2=CN=CC=C2)C2=CC=CC=C2)C=C1	1.02239
DCMLD-BU002620	F 10	CMLD013083	COC(=O)C\C=C\[C@H](C)[C@@H](NC(=O)[C@@H]1CCCN1C(=O)OC(C)(C)C)C1=CC=CC=C1	1.02266
DCMLD-BU002629	E 11	CMLD009947	COc1ccc(cc1)[C@H]1CC2=N[C@H](O[C@@]22C[C@@](CC=C)([C@@H]1C)C(=O)N2Cc1ccncc1)C(C)C	1.02273
DCMLD-BU002621	D 08	2425	COC(=O)N[C@H](CC(C)=O)C1=CC=CC=C1	1.02278
DCMLD-BU002614	D 09	CMLD013161	COC(=O)[C@H]1[C@@H](O)[C@@]2(O)C3=C(OC)C=C(OC)C=C3O[C@]2([C@@H]1C1=CC(=CC=C1)C#N)C1=CC=C(OC)C=C1	1.02298
DCMLD-BU002635	G 06	CMLD010892	COC1=CC=C(C=C1)N1C(C2CCCCC2)C2=C(NN=C2CC(C)C)C1=O	1.02306
DCMLD-BU002615	E 07	CMLD010900	CCOC1=CC=C(C=C1)N1C(C2=C(NN=C2CC(C)C)C1=O)C1=CC=C(F)C=C1	1.02306
DCMLD-BU002601	E 03	CMLD007395	[H]N1C2=C(C(NC2=O)C2=CC=CC(=C2)C(F)(F)F)C(C)=NCC1([H])[H]	1.02307
DCMLD-BU002606	A 09	CMLD011560	CC(C)CC1=NNC2=C1C(N(C2=O)C1=CC=C(C=C1)N1CCCC1=O)C1=CC=C(F)C=C1	1.02313
DCMLD-BU002620	H 10	CMLD011583	C[C@H]1O[C@@H]2[C@@H]3[C@H]([C@H]1C1=C2C(=O)OCC1)C(=O)N(C3=O)C1=CC=C(Br)C=C1	1.02313
DCMLD-BU002633	E 08	CMLD012974	[H]N([H])C1=C([H])C(=NN1C([H])([H])[H])C1=C([H])C([H])=C(C([H])=C1[H])C([H])([H])[H]	1.02318
DCMLD-BU002638	C 07	CMLD012462	CC(C)=CCC1=CC(O)=CC2=C1C(=O)C1=C(O)C=CC=C1O2	1.02327
DCMLD-BU002607	F 09	CMLD007269	O=C1N(C(C2=C1NN=C2C1=CC=CC=C1)C1=CC=CC=C1)C1=CC=CC=C1	1.02337
DCMLD-BU002616	H 11	CMLD012643	CC(C)CC1=C2C(NC(=O)C2=NN1CC1=CC=CC=C1)C1=CC=C(Br)C=C1	1.02337
DCMLD-BU002613	B 05	CMLD013198	CC1=NN(CC2=CC=CC=C2)C2=C1C(NC2=O)C1=CC=C2OCOC2=C1	1.02356
DCMLD-BU002634	C 09	CMLD011401	O=C1CN=C(C2=CC=CC=C2)C2=CC=CC=C2N1	1.02358
DCMLD-BU002625	E 03	CMLD004740	[H][C@@]12CC=C[C@]1([H])[C@@]2(\C=C1/[C@@H](C)[C@H](OC)C2=CC(F)=CC=C12)C(=O)OC	1.02371
DCMLD-BU002628	H 10	CMLD006483	FC1=CC=C(C=C1)N1C(C=C(NC2=CC=CC=C2)C1=O)C1=CC=C(C=C1)C(F)(F)F	1.02371
DCMLD-BU002632	C 11	CMLD003460	COC(=O)NC(C(C(=O)OC)C(=O)OC)C1=CC2=C(OCO2)C=C1	1.02402
DCMLD-BU002607	B 11	CMLD011924	CN1C2=CC=CC(F)=C2C(=O)C(O)=C1C1=CC=C(C=C1)N1CCOCC1	1.02417
DCMLD-BU002608	G 08	CMLD013334	CON(C)C(=O)[C@@H]1[C@@H](C2=CC=CC=C2)[C@@]2(OC3=CC(OC)=CC(OC)=C3[C@@]22NC(=N[C@@]12O)C1CC1)C1=CC=C(OC)C=C1	1.02434
DCMLD-BU002613	B 06	CMDAF0083	[H]C1=C(C)[C@@H](C)[C@]2(C)CCC3=C(C=C4C(NC5=C4C=CC=C5)=C3)[C@]12CCCO	1.02453
DCMLD-BU002622	B 04	CMLD013342	COC1=CC=C(C=C1)[C@@]12OC3=CC(OC)=CC(OC)=C3[C@]1(O)C1=C([C@H]2C2=CC=CC=C2)C(=O)NC(=N1)C1CC1	1.02453
DCMLD-BU002620	A 05	CMLD012120	CCCN1C(C)=C(C(N=C1NCC1=CC=C(C=C1)C(F)(F)F)C1=CC=C(F)C=C1)C(=O)OC	1.02465
DCMLD-BU002625	B 02	CMLD012645	COC(=O)[C@@]12OC3=CC=C(C4=CCN(CC4)C(=O)OC(C)(C)C)C(O)=C3C(=O)C1=C(N)C[C@H](C)[C@H]2O	1.02467
DCMLD-BU002625	F 11	CMLD013000	CC(C)(C)OC(=O)NCC(CNC(=O)OC(C)(C)C)OCC#C	1.02472
DCMLD-BU002632	B 06	CMLD012518	COC1=CC=C(C=C1)C1=C(N)N2N=CC(=C2N=C1)C1=CC=CC=N1	1.02473
DCMLD-BU002632	H 06	CMLD012525	COC1=C(OC)C(=C(O)C2=C1C=C1OC(C)=CC(=O)C1=C2OC)C1=C(OC)C(OC)=C2C=C3OC(C)=CC(=O)C3=C(OC)C2=C1O	1.02473
DCMLD-BU002615	F 09	CMLD010429	COC(=O)[C@@H]1[C@@H](O)[C@@]2(O)C3=C(OC)C=C(OC)C=C3O[C@]2([C@H]1C1=CC=CC=C1)C1=CC=C(OC)C=C1	1.02474
DCMLD-BU002627	E 11	CMLD012639	CCNC(=O)OC[C@H]1O[C@@H](C=C[C@H]1O)C#CC1=CC=C(C=C1)C(C)(C)C	1.02487
DCMLD-BU002611	C 11	CMLD005936	[H][C@]12[C@@H]3C4=C(C[C@]3(C)[C@]([H])(C=C(OC)C1=O)C2=O)C=CC=C4	1.0249
DCMLD-BU002614	F 07	CMLD006122	[H][C@@]12CCCC[C@@]1(C1=CC=C(OC)C=C1[C@H]2NC(=O)C(F)(F)F)C1=CC=CC=C1	1.0249
DCMLD-BU002605	D 08	CMLD008271	[H]N1C2=C(C(N(CC3=CC=CC=C3)C2=O)C2=CC=C3OCOC3=C2)C(C)=NCC1([H])[H]	1.02513
DCMLD-BU002617	H 06	CMLD012784	COC1=C(C)C(C(=O)C2=C(O)C=C(C)C=C2O)=C(O)C=C1	1.02568
DCMLD-BU002625	H 09	CMLD013077	COC(=O)C\C=C\[C@H](C)[C@@H](NC(=O)[C@H](C)NC(=O)OC(C)(C)C)C1=CC=CC=C1	1.02577
DCMLD-BU002631	C 11	CMLD012911	OC1=CC(O)=C(C(=O)N2CC3=C(C2)C=CC=C3)C(NC2=CC=NN2CC2=COC=C2)=C1	1.02585
DCMLD-BU002603	A 06	CMLD011507	CCN1C(=S)NC(C2=CC=CC(OC)=C2)C(C(C)=O)=C1C	1.0261
DCMLD-BU002599	C 04	CMLD013114	CCCOC1=CC(OCCC)=C(\C=C\C(O)=O)C=C1	1.02613
DCMLD-BU002599	D 08	BU0001091	CC(=O)O[C@@H]1C=C[C@H](O[C@@H]1COC(=O)NC1=CC=CC=C1)C#CC1=CC=C(C=C1)C(C)(C)C	1.02619
DCMLD-BU002632	E 04	CMLD012942	CCN(CC)C(=O)C1=C(O)C=C(O)C=C1CC(=O)C1=CC=CC=C1	1.02626
DCMLD-BU002608	G 11	CMLD013002	CC1=CC=C(C=C1)S(=O)(=O)N\N=C\C1=CC(=CC=C1)C(=O)NCC1(CC(=O)NCC(C[NH3+])OCC#C)CCCCC1	1.02626
DCMLD-BU002603	H 11	CMLD011034	COC(=O)C1=CC=C(C=C1)C1N(C(=O)C2=C1C(CC(C)C)=NN2)C1=CC=C(OC)C=C1	1.02632
DCMLD-BU002604	F 06	CMLD008666	[H]N1C2=C(C(N(CC3=CC=CC=C3)C2=O)C2=CC=CC=C2)C(=NCC1([H])[H])C(C)C	1.02638
DCMLD-BU002621	H 03	2216	COCCN1C(=O)N[C@@H](C2=CC=CC(=C2)C(F)(F)F)C(C(C)=O)=C1C	1.02648
DCMLD-BU002613	B 06	CMLD011347	[H][C@]12C[C@@]3(CC=C)C(=O)[C@@]1(C(=O)C(CC=C)=C3OC)[C@](O)([C@@H]2C1=CC=C(Br)C=C1)C1=CC=CC=C1	1.02659
DCMLD-BU002631	D 07	CMLD012354	[H][C@@]12[C@H](OC(C)=O)[C@]3(COC(=O)C4=C3C(=C(C)C=C4O)C1=O)[C@@]1([H])C(=O)C3=COC(=O)C4=C3C(=C(C)C=C4O)[C@@]21OC	1.02669
DCMLD-BU002636	H 04	CMLD012849	COC1=C(OCC2=CC=CC=C2)C(OC2=C(C(O)=O)C(F)=CC=C2)=CC=C1	1.027
DCMLD-BU002615	C 05	CMLD009167	[H][C@]12[C@H](OC)[C@H](O)CC[C@]1(O)CN(CC1=CC=CC3=CC=CC=C13)[C@@H](CC=C(C)C)[C@]2(C)O	1.02703
DCMLD-BU002607	E 08	CMLD006569	COC1=CC=C(C=C1)N1C(C2=C(C(C)C)N(C)N=C2C1=O)C1=CC=CC=C1	1.02706
DCMLD-BU002637	B 11	CMLD013262	[O-][N+](=O)C1=CC=C(CC(=O)N2CCC3=C(C2)C=CC=C3)C=C1	1.02724
DCMLD-BU002622	G 06	CMLD013317	CO[C@@H]1CCN(C1)C(=O)C1=C(NC2CC3=C(C2)C=CC=C3)C=C(O)C=C1O	1.02724
DCMLD-BU002630	D 11	CMLD007109	[H]C1([H])CN=C(C2=C(N1C)C(=O)N(C2C1=CC=C(F)C=C1)C1=CC=C(OC)C=C1)C1=CC=CC=C1	1.02724
DCMLD-BU002630	H 05	CMLD013040	CC1=CC=C(C=C1)S(=O)(=O)N\N=C\C1=CC=CC(=C1)C(=O)NCC(O)C(=O)NCC(C)(C)CC#C	1.02733
DCMLD-BU002611	A 11	CMLD013087	[H][C@@]12C[C@H](C)[C@@H](N1C(=O)[C@H](CC(C)C)NC(=O)C2)C1=CC=CC=C1	1.02733
DCMLD-BU002624	H 06	CMLD011753	O=CC1=CC=CC=C1OC\C=C\C1=CC=CC=C1	1.0275
DCMLD-BU002638	A 07	CMLD011754	CCCC1=CC2=C(C(=O)O1)C(O)=CC=C2OC	1.0275
DCMLD-BU002630	A 08	CMLD011532	COC1=CC(=CC=C1)C1NC(=S)N(C)C(C)=C1C(C)=O	1.02758
DCMLD-BU002639	A 03	CMLD013358	[H][C@@]12C=C(C)CC(C)(C)[C@]1([H])[C@]([H])(C1=C2C2=C(NC3=CC=CC=C3C2=O)C(O)=C1O)C1=CC(O)=C(O)C2=C1C(=O)C1=C(N2)C=CC=C1	1.02759
DCMLD-BU002603	D 06	CMLD008864	[H]N1C2=C(C(N(CC3=CC=CC=C3)C2=O)C2=CC=CC=C2)C(CC(C)C)=NCC1([H])[H]	1.02764
DCMLD-BU002607	A 07	CMLD013138	COC1=C(OC)C=C(C=C1)[C@H]1OC[C@H](CC2=CC3=C(OCO3)C=C2)[C@@H]1CO	1.0277
DCMLD-BU002634	C 11	CMLD012997	NCC1=C(OCC#C)C=CC=C1	1.0278
DCMLD-BU002628	G 02	CMLD012575	CCOC(=O)C1=C(C)NC(=O)NC1C1=CC=C(Cl)C=C1	1.02787
DCMLD-BU002638	H 02	CMLD006501	COC1=CC=C(C=C1)N1C(C2=C(N(C)N=C2C1=O)C1=CC=CC=C1)C1=CC=C(Br)C=C1	1.02796
DCMLD-BU002623	E 06	CMLD009556	CC1=NN(C2=C1C(NC2=O)C1=CC=C(C)C=C1)C1=CC(C)=CC(C)=C1	1.02796
DCMLD-BU002609	H 09	CMLD013236	[H][C@]12OC(=O)C3=C(O)C=C(C)C4=C3C1=C(O[C@]1(O[C@H](C)C[C@@H]21)\C=C\CCC(=O)OC)C=C4OC	1.02796
DCMLD-BU002607	G 04	CMLD012319	COC1=CC=C(C=C1)[C@@]12OC3=CC(OC)=CC(OC)=C3[C@]1(O)C1=C([C@H]2C2=CC=CC=C2)C(=O)NC(=N1)C1=CC=CC(C)=C1	1.02821
DCMLD-BU002615	G 06	CMLD012348	COC(=O)CC1=CC=CC2=C1OC1=C(C)C(C)=CC=C1C2=O	1.02821
DCMLD-BU002602	B 08	CMLD009216	CC(=O)OC[C@H]1O[C@@H](C=C[C@@H]1OC(C)=O)C#CC1=C(C)C=CC=C1	1.02825
DCMLD-BU002629	D 08	CMLD007531	CO[C@@H]1[C@@H](C)C2=C(CC(=O)OC)N=NN2C2=C(Cl)C=CC=C12	1.02832
DCMLD-BU002627	E 10	CMLD010613	COC(=O)C1=NN=C(C=O)C2=C1NC1=CC=CC=C21	1.02855
DCMLD-BU002621	B 11	CMLD009916	FC(F)(F)OC1=CC=C(C=C1)N1N=C2C(=O)NC(C2=C1C1=CC=CC=C1)C1=CC=CC=C1	1.02855
DCMLD-BU002616	C 07	CMLD007365	[H]N1C2=C(C(N(C2=O)C2=CC=C(OC)C=C2)C2=CC=C3OCOC3=C2)C(CC(C)C)=NCC1(C)C	1.02863
DCMLD-BU002599	C 07	CMLD010755	CC1=CC=C(C=C1)S(=O)(=O)OC1=C(CC23CCCCC2=NC2=CC=C(F)C=C32)OC=CC1=O	1.02885
DCMLD-BU002604	D 09	CMLD007886	[H]N1C2=C(C(N(C2=O)C2=CC=CC=C2)C2=CC=C(Br)C=C2)C(=NCC1([H])[H])C(C)C	1.02889
DCMLD-BU002607	F 07	CMLD008032	[H]N1C2=C(C(N(C2=O)C2=CC=CC=C2)C2=CC=CC(=C2)C(F)(F)F)C(=NCC1([H])[H])C(C)C	1.02889
DCMLD-BU002639	H 09	CMLD012715	COCOC1=CC(OC)=CC(O)=C1C(=O)\C=C\C1=CC=CC=C1	1.029
DCMLD-BU002633	G 06	CMDJR0101	O=S(OCCCCC)(NC1=CC=C(C#N)C=C1)=O	1.02906
DCMLD-BU002600	B 05	CMLD011492	CC(=O)C1=C2C=CCCN2C(=O)NC1C1=CC=C(Cl)C(F)=C1	1.02906
DCMLD-BU002633	D 02	CMLD011854	CN1C(=O)[C@@]2(C3=CC(C)=CC=C13)C1=C(CCCC1=O)OC1=C2C(=O)OC(C)=C1	1.02912
DCMLD-BU002625	B 07	CMLD013139	COC1=CC=C(C[C@H]2COC[C@@H]2CC2=CC3=C(OCO3)C=C2)C=C1OC	1.02927
DCMLD-BU002613	B 11	CMLD013179	CC(C)(O)\C=C\C1=C[C@@H](O[Si](C)(C)C(C)(C)C)[C@@H]2O[C@@H]2C11OCCCO1	1.02927
DCMLD-BU002631	F 07	CMLD012967	CCC1=NN(CC2=CC=C(OC)C=C2)C(N)=C1	1.02934
DCMLD-BU002603	F 10	CMLD006223	COC1=CC=C(C=C1)N1C(C2=C(N(C)N=C2C1=O)C1=CC=CC=C1)C1=CC(=CC=C1)C(F)(F)F	1.02977
DCMLD-BU002607	G 04	CMLD006524	COc1ccc(\C=C\[C@@H]2[C@H]3Cc4ccccc4O[C@]3(Oc3ccccc23)c2ccc(OC)cc2)cc1	1.03001
DCMLD-BU002620	G 08	CMLD009844	CC(C)C1=C2C(NC(=O)C2=NN1C1=CC=C(OC(F)(F)F)C=C1)C1=CC=C(C)C=C1	1.03001
DCMLD-BU002607	D 10	CMLD007098	[H]C1([H])CN=C(C(C)C)C2=C(N1C)C(=O)N(C2C1=CC=C(C)C=C1)C1=CC=CC=C1	1.03003
DCMLD-BU002607	F 08	CMLD007406	[H]N1C2=C(C(N(C2=O)C2=CC=C(OC)C=C2)C2=CC=C(Br)C=C2)C(C)=NCC1(C)C	1.03003
DCMLD-BU002621	E 08	CMLD012797	ClC(Cl)(Cl)COC(=O)NC1=NC=CC=C1OCC1=CC=CC=C1	1.03008
DCMLD-BU002610	G 09	CMLD011778	COC1=CC(OC)=C(C(O)=O)C2=C1OC(\C=C(/O)CC(C)=O)=C2	1.03039
DCMLD-BU002636	H 10	CMLD012904	OC1=CC(O)=C(C(=O)N2CC3=C(C2)N=CC=C3)C(NC2=CC=NN2CC2CCCCC2)=C1	1.03046
DCMLD-BU002633	F 06	CMDJR0100	O=S(OCCC1=CC=C(CC)C=C1)(NC(C)(C)C)=O	1.03062
DCMLD-BU002637	E 10	CMDJR0031	O=S(NCC(F)(F)F)(N(C(OC(C)(C)C)=O)CCCCC)=O	1.03064
DCMLD-BU002634	D 07	CMLD012463	CC(C)CCC1=CC(OCC2=NNN=N2)=CC2=C1C(=O)C1=CC=CC=C1O2	1.03069
DCMLD-BU002626	E 08	CMLD006421	CC1=C[C@@H](COC2=CC=CC=C2)O[C@@]2(C1)C(=O)N(CC=C)C1=C2C=CC=C1	1.03089
DCMLD-BU002621	D 02	CMLD010344	[H][C@](C)(OC)[C@@]12[C@@H]3[C@@H]([C@@H](CC=C)N(C(=O)OC(C)(C)C)C3=O)[C@@H](C3=CC=CC=C13)C1=C2C=CC=C1	1.03099
DCMLD-BU002632	C 03	CMLD012662	CNC1=CC=CC=C1C(=O)OCC(=O)C1=CC=C(OC)C=C1	1.03116
DCMLD-BU002611	F 11	CMLD012822	COC(=O)[C@@H]1[C@@H](C2=CC=CC=C2)[C@@]2(OC3=CC(OC)=CC(OC)=C3[C@@]22NC(CC3=CC=CC=C3)=N[C@@]12O)C1=CC=C(OC)C=C1	1.03118
DCMLD-BU002611	D 04	CMLD006521	COC(=O)C\C=C\[C@@H](C)[C@H](NC(=O)[C@@H](N)C(C)C)c1ccccc1	1.03139
DCMLD-BU002611	E 06	CMLD008665	[H]N1C2=C(C(N(CC3=CC=CC=C3)C2=O)C2=CC=CC=C2)C(C)=NCC1([H])[H]	1.03141
DCMLD-BU002606	F 07	CMLD007369	[H]N1C2=C(C(N(C2=O)C2=CC=C(OC)C=C2)C2=CC=CC(=C2)C(F)(F)F)C(=NCC1(C)C)C1=CC=CC=C1	1.03142
DCMLD-BU002626	A 11	CMLD012176	COC1=CC=C(C=C1)[C@@]12OC3=CC(OC)=CC(OC)=C3[C@]1(O)[C@H](O)[C@@H]([C@H]2C1=CC=CC=C1)C(=O)C1=C(C)C2=C(O1)C=CC=C2	1.03156
DCMLD-BU002610	G 05	CMLD009172	[H][C@]12[C@H](OC)[C@H](O)CC[C@]1(O)CN([C@@H](CC=C(C)C)[C@]2(C)O)C1=C(C)ON=C1C	1.03189
DCMLD-BU002604	F 09	CMLD011571	COC1=CC=C(C=N1)N1C(C2=C(NN=C2CC(C)C)C1=O)C1=CC=CC=C1Br	1.03203
DCMLD-BU002613	F 03	CMLD004701	[H][C@]12[C@@H](C)C[C@@]3(N(C(=O)C(F)(F)F)[C@@]([H])(C4=C(C=CC=C4)[C@]13[H])[C@]2([H])C)C(=O)OC	1.03209
DCMLD-BU002607	F 08	CMLD007534	COC1CC2=C(CC(=O)OC)N=NN2C2=CC=C(Br)C=C12	1.03212
DCMLD-BU002636	B 10	CMDJR0028	O=S(OCC1(C2)C[C@@H](C[C@@H]2C3)C[C@@H]3C1)(NC(C)(C)C)=O	1.03217
DCMLD-BU002605	G 06	CMLD012458	CC(C)CCC1=CC(OCC(O)=O)=CC2=C1C(=O)C1=CC=CC=C1O2	1.03218
DCMLD-BU002602	F 10	CMLD010631	COC(=O)C1=NN=C(C(=O)N(C)CC#C)C2=C1N(C1=CC=CC=C21)S(=O)(=O)C1=CC=C(C)C=C1	1.03221
DCMLD-BU002616	H 11	CMLD010681	CCCC1=NC2=CC=CC=C2C1(CC)CC1=C(O)C(=O)C=CO1	1.03221
DCMLD-BU002622	G 04	CMLD012758	O=C1CC2(CCCCC2)CNC(=O)C2=CC=CC(=C2)\C=C\C=C/OC2=C(CN1)C=CC=C2	1.03228
DCMLD-BU002629	H 05	CMLD012776	CC(C)C1=CC(=O)[C@@](C)(O)[C@H]2[C@H]3C=C(C(C)C)C(C12)C(=O)[C@@]3(C)O	1.03228
DCMLD-BU002626	E 09	CMLD012805	COCOC1=CC=CC2=C1C(OC)=CC(=C2OC)C1=C([C@@H](OC(C)=O)[C@@]2(C)O[C@H]2[C@H]1OC(C)=O)C(O)=O	1.03228
DCMLD-BU002636	G 08	CMLD012976	CN1N=C(C=C1N)C1=CC=CC=C1C	1.03241
DCMLD-BU002622	C 05	CMLD007987	COC(=O)C1=C(C)N(CC2=CC=C(F)C=C2)C(=S)NC1C1=CC=C(Cl)C=C1	1.03248
DCMLD-BU002602	E 11	CMLD008211	CCCCS(=O)(=O)N1CCCC2=C1C=C(C)C(C)=N2	1.03248
DCMLD-BU002619	H 04	CMLD008851	[H]N1C2=C(C(N(C2=O)C2=CC=CC=C2)C2=CC=CC=C2)C(=NCC1([H])[H])C(C)C	1.03266
DCMLD-BU002601	B 08	CMLD009836	CCC1=CC=CC=C1N1N=C2C(=O)NC(C2=C1C(C)C)C1=CC=CC(=C1)C(F)(F)F	1.03293
DCMLD-BU002632	B 05	CMLD009341	[H][C@]12NC3=CC=CC=C3[C@]1(CCN2C(=O)CC1=CC=CC=C1F)C1=C(NC2=C1C=C(OC)C=C2)C(=O)OC	1.03323
DCMLD-BU002604	C 09	CMLD012252	CCNC(=O)[C@H]1[C@@H]([C@H]([C@@H]1C1=CC(OC)=C(O)C=C1)C1=CC=C(O)C(OC)=C1)C(=O)NCC	1.03325
DCMLD-BU002630	C 03	CMLD012744	COC(=O)C1=C2NN=C1CCCNC(=O)CC1(CCCCC1)CNC(=O)C1=CC=CC2=C1	1.03338
DCMLD-BU002634	B 05	CMLD012761	CC1=NN=C(C)C2=C1CCOC[C@H](NC(=O)[C@@H]1C[C@@H](O)CN1C(=O)C1=CC=CC2=N1)C1=CC=CC=C1	1.03338
DCMLD-BU002625	B 10	CMLD012810	BrC1=C2OCOC3=C2C2=C(OCOC2=C1)C=C3	1.03338
DCMLD-BU002610	E 06	CMLD007510	COC(=O)CC#C[C@H](C)[C@@H](NS(C)(=O)=O)C(C)(C)COCC1=CC=CC=C1	1.03339
DCMLD-BU002601	H 11	CMLD007915	CC(=O)C1=C(C)NC(=S)NC1C1=CC=CC=C1	1.03339
DCMLD-BU002626	C 02	CMLD010689	CC1(CC2=C(OS(C)(=O)=O)C(=O)C=CO2)C2=CC(F)=CC=C2N=C1C1=CC=CC=C1	1.03352
DCMLD-BU002614	H 10	CMLD010790	CC1=C(C#N)C(NC(=O)N1)C1=CC=CC=C1	1.03352
DCMLD-BU002609	C 11	CMLD010794	COC(=O)C1=C(C)N(C)C(=O)N(C1C1=CC=CC=C1)C(C)=O	1.03352
DCMLD-BU002620	A 07	CMLD012460	CC(C)CCC1=CC(OCC(=O)NCC(=O)NCC2=CC=CC=C2)=CC2=C1C(=O)C1=CC=CC=C1O2	1.03366
DCMLD-BU002622	C 06	CMDJR0095	O=S(OCCC)(NC(C)(C)C)=O	1.03373
DCMLD-BU002623	B 07	CMLD010354	OC1=CC=C(C=C1)[C@@H]1CC(=O)C2=C(O)C=C(O)C(CC=C)=C2O1	1.03383
DCMLD-BU002603	E 04	CMLD008848	[H]N1C2=C(C(N(C2=O)C2=CC=C(OC)C=C2)C2=CC=C(F)C=C2)C(=NCC1([H])[H])C1=CC=CC=C1	1.03392
DCMLD-BU002600	D 03	CMLD008919	[H]N1C2=C(C(N(C2=O)C2=CC=CC=C2)C2=CC=C(C)C=C2)C(=NCC1([H])[H])C(C)C	1.03392
DCMLD-BU002618	G 04	CMLD011831	COC1=CC=C(C=C1)[C@@]12OC3=CC(OC)=CC(OC)=C3[C@]1(O)C1=C([C@H]2C2=CC=CC=C2)C(=O)NC=N1	1.03407
DCMLD-BU002603	H 07	CMLD011384	COCOC1=CC(OC)=CC(O)=C1C(=O)\C=C\C1=NC=CC=C1	1.03412
DCMLD-BU002616	B 06	CMLD007341	[H]N1C2=C(C(N(C2=O)C2=CC=CC=C2)C2=CC=CC=C2)C(C)=NCC1(C)C	1.0342
DCMLD-BU002633	E 08	CMLD012540	[H][C@@]12CCC3(OCCO3)[C@]1(CC(C)=C[C@@]13O[C@@H]1[C@](O)(C[C@@H](C)[C@]23O)C(C)=C)O[Si](C)(C)C	1.03432
DCMLD-BU002633	B 09	CMLD012381	CC1=CC=C2C(=O)C3=C(OC2=C1C)C(CC(O)=O)=CC=C3O	1.03432
DCMLD-BU002603	D 05	CMLD010848	CC(C)CC1=NNC2=C1C(N(CC1=NC=C(C=C1)C(F)(F)F)C2=O)C1=CC=C(F)C=C1	1.03448
DCMLD-BU002635	D 07	CMLD012021	COC1=CC(OC)=C2C(=O)C3=C(OC2=C1)C(OCC=C(C)C)=C(OC)C=C3	1.03457
DCMLD-BU002635	E 10	CMLD012260	COCOC1CCC(=O)C(C(=O)OC)=C1OC1=CC(OC)=CC(OC)=C1	1.03457
DCMLD-BU002604	D 03	CMLD009263	CC(=O)OC[C@H]1O[C@@H](C=C[C@H]1OC(C)=O)C1=CC=C(C=C1)C(F)(F)F	1.03468
DCMLD-BU002615	D 11	CMLD008388	[H]N1C2=C(C(N(CC=C)C2=O)C2=CC=CC(=C2)C(F)(F)F)C(C)=NCC1([H])[H]	1.03477
DCMLD-BU002634	D 03	CMLD012086	COC(=O)C1=C(C)N(CCCOC(C)C)C(NCC2=CC=CC(=C2)C(F)(F)F)=NC1C1=CC=CC=C1	1.03502
DCMLD-BU002605	D 09	CMLD011905	COC(=O)C1=C(C)N(CC2=CC=C(C=C2)C(F)(F)F)C(NCCC2=CC=CC=N2)=NC1C1=CC(Cl)=CC=C1	1.03506
DCMLD-BU002611	C 04	CMLD010719	CS(=O)(=O)OC1=C(CC23CCCCC2=NC2=CC(F)=CC(F)=C32)OC=CC1=O	1.03507
DCMLD-BU002621	F 08	CMLD012881	COC1=CC=C(CN2N=C(C=C2NC2=CC(O)=CC(O)=C2C(=O)N2CC3=C(C2)N=CC=C3)C2CC2)C=C1	1.03508
DCMLD-BU002629	D 11	CMLD012912	OC1=CC(O)=C(C(=O)N2CC3=C(C2)N=CC=C3)C(NC2=CC=NN2CC2=COC=C2)=C1	1.03508
DCMLD-BU002624	A 11	CMDJR0140	O=S(NC1=CC=C(C(C)(C)C)C=C1)(N(CCCCC)C(OC(C)(C)C)=O)=O	1.03529
DCMLD-BU002605	E 07	CMLD004802	C[C@H]1CC2=C(CO1)C1=C(CCN(C1)C(=O)C1=CC(I)=CC=C1F)N=C2COC1=CC=CC=C1	1.03536
DCMLD-BU002610	C 04	CMLD010826	COC(=O)C\C=C\[C@@H](C)[C@H](NC(=O)[C@H](CC(C)C)NC(=O)OC(C)(C)C)C1=CC=CC=C1	1.0355
DCMLD-BU002610	B 08	CMLD007401	[H]N1C2=C(C(N(CC=C)C2=O)C2=CC=CC=C2)C(=NCC1(C)C)C1=CC=CC=C1	1.03559
DCMLD-BU002608	B 07	CMLD007493	CC1=C(C=C2N(C(=O)N=C2C=C1C(=O)N1CCOCC1)C1=CC=C(F)C=C1)C1=CC=CC=C1	1.03568
DCMLD-BU002616	H 02	CMLD009615	CC(C)CC1=C2C(NC(=O)C2=NN1C1=CC=CC=C1)C1=CC=C(C)C=C1	1.03584
DCMLD-BU002603	F 09	CMLD009864	CC(C)C1=NN(C2=C1C(NC2=O)C1=CC=C(F)C=C1)C1=CC=C(F)C=C1	1.03584
DCMLD-BU002621	G 09	CMLD009866	CC(C)C1=NN(C2=C1C(NC2=O)C1=CC=CC(=C1)C(F)(F)F)C1=CC=C(F)C=C1	1.03584
DCMLD-BU002630	F 04	CMLD012318	COC1=CC=C(C=C1)[C@@]12OC3=CC(OC)=CC(OC)=C3[C@]1(O)C1=C([C@H]2C2=CC=CC=C2)C(=O)NC(=N1)C1=C(Cl)C=CC=C1	1.03585
DCMLD-BU002630	G 05	CMLD010585	COC1=CC=C(C=C1)[C@]12OC3=CC(OC)=CC(OC)=C3[C@@]1(O)[C@@H](O)C[C@@H]2C1=CC=CC=C1	1.03587
DCMLD-BU002622	B 06	CMLD013312	CO[C@@H]1CCN(C1)C(=O)C1=C(NC2=C(C)N(C)N=C2C)C=C(O)C=C1O	1.03593
DCMLD-BU002636	B 03	CMLD004413	COC(=O)C\C=C\[C@H](C)[C@H](NC(=O)C(F)(F)F)C1=CC=C(C=C1)C(F)(F)F	1.03605
DCMLD-BU002601	F 06	CMLD007160	[H]C1([H])CN=C(C(C)C)C2=C(N1C)C(=O)N(C2C1=CC=C(C)C=C1)C1=CC=C(OC)C=C1	1.03613
DCMLD-BU002604	G 07	CMLD009563	CC1=NN(C2=C1C(NC2=O)C1=CC=CC(=C1)C(F)(F)F)C1=CC=CC=C1	1.03614
DCMLD-BU002636	C 10	CMLD012718	OC1=CC(O)=C2C(OC3=C(C=CC(O)=C3O)C2=O)=C1	1.03657
DCMLD-BU002632	A 04	CMLD013023	CC1=CC=C(C=C1)S(=O)(=O)N\N=C\C1=CC(=CC=C1)C(=O)NCC(CC(=O)ON1C(=O)CCC1=O)C1=CC=CC=C1	1.03669
DCMLD-BU002638	D 06	CMLD013044	CC1=CC=C(C=C1)S(=O)(=O)N\N=C\C1=CC=CC=C1C1=CC=CC(=C1)C(=O)NCC1(CC(=O)NCC(C)(C)CC#C)CCCCC1	1.03669
DCMLD-BU002602	C 08	CMLD009218	CC(=O)OC[C@H]1O[C@@H](C=C[C@@H]1OC(C)=O)C#CC1=CC=CC(=C1)C(F)(F)F	1.03674
DCMLD-BU002618	B 11	CMDJR0037	O=S(NCC(F)(F)F)(N(C(OC(C)(C)C)=O)CCC(C)CCCC(C)C)=O	1.03675
DCMLD-BU002638	B 06	CMLD005702	COC(=O)[C@]1(CC2=CC=CC=C2)NC=C([C@@H]1C1=CC=CC(=C1)C(F)(F)F)C(=O)C1=CC=CC=C1	1.03676
DCMLD-BU002600	B 10	CMLD013239	[H][C@]12OC(=O)C3=C(O)C=C(C)C4=C3C1=C(O[C@]1(O[C@H](C)C[C@@H]21)\C=C\CCC(O)=O)C=C4OC	1.03676
DCMLD-BU002631	D 04	CMLD012588	CC(=O)C1=C(C)NC(=O)NC1C1=CC=C(Br)C=C1	1.03686
DCMLD-BU002603	E 06	CMLD007344	[H]N1C2=C(C(N(CC3=CC=CC=C3)C2=O)C2=CC=CC(=C2)C(F)(F)F)C(CC(C)C)=NCC1(C)C	1.03698
DCMLD-BU002602	D 07	CMLD007367	[H]N1C2=C(C(N(C2=O)C2=CC=C(OC)C=C2)C2=CC=C(C)C=C2)C(C)=NCC1(C)C	1.03698
DCMLD-BU002639	F 07	CMLD012023	COC1=CC(O)=C2C(=O)C3=C(OC2=C1)C(O)=C(OC)C=C3CC=C(C)C	1.03719
DCMLD-BU002634	E 07	CMLD009816	CC(C)C1=NN(CC2=CC=CC=C2)C2=C1C(NC2=O)C1=CC=CC(=C1)C(F)(F)F	1.0373
DCMLD-BU002606	E 08	CMLD009840	CC(C)C1=C2C(NC(=O)C2=NN1C1=CC=C(OC(F)(F)F)C=C1)C1=CC=C2OCOC2=C1	1.0373
DCMLD-BU002625	G 07	CMLD011760	CN(C)\N=C\C1=C(O)C=C(CO)C=C1O	1.03763
DCMLD-BU002637	E 02	CMLD012736	[H][C@]12CC(C)(C)[C@]1([H])CC[C@@]1(C)O[C@@]3(OC4=C(C(=O)C(C)(C)C(=O)C4(C)C)[C@]3([H])[C@]1([H])CCC2=C)C(C)C	1.03778
DCMLD-BU002605	D 04	CMLD011477	CC(=O)C1=C2C=CCCN2C(=O)NC1C1=CC=C2OCCOC2=C1	1.03796
DCMLD-BU002620	F 02	2630	COC(=O)N1C(CC(C)=O)C2=CC=CC=C2C=C1C1=CC=CC=C1	1.03807
DCMLD-BU002616	F 09	CMLD013233	[H][C@]12OC(=O)C3=C(O)C=C(C)C4=C3C1=C(O[C@]1(OCC[C@@H]21)C1=CC=C(C=C1)[N+]([O-])=O)C=C4OC	1.03822
DCMLD-BU002607	A 10	CMLD010669	C(OCC1=CC=CC=C1)N1C(=NC2=NC=CN=C12)C1=NC2=C(N=CC=N2)N1COCC1=CC=CC=C1	1.03831
DCMLD-BU002604	C 03	CMLD010814	C[C@@H]1\C=C\CC(=O)OCCCCC(=O)N[C@@H]1C1=CC=CC=C1	1.03845
DCMLD-BU002611	C 04	CMLD006774	COC(=O)C1=CC2=C(C(=O)N(CC3=CC(F)=CC=C3)C2)C2=C1N(C1=CC=CC=C21)S(=O)(=O)C1=CC=C(OC)C=C1	1.03846
DCMLD-BU002609	B 08	CMLD011987	COC(=O)C1=C(C)N(CC2=CC=C(C=C2)C(F)(F)F)C(NCC2=CC=C(C=C2)C(F)(F)F)=NC1C1=CC=CC(Cl)=C1	1.03849
DCMLD-BU002627	C 02	CMLD012827	COC1=C(O)C2=C(C(CC=C(C)C)=C1)C(=O)C1=CC=CC(C)=C1O2	1.03854
DCMLD-BU002612	E 02	CMLD012653	CC(C)=CCC1=CC(OCC(=O)NCC(=O)NCC2=CC=C(O)C=C2)=CC2=C1C(=O)C1=C(O)C=CC=C1O2	1.03874
DCMLD-BU002615	A 04	CMDJR0166	O=S(NC(C)(C)C)(N(CCCC(C)C)C(OC(C)(C)C)=O)=O	1.0388
DCMLD-BU002606	F 09	CMLD012389	[H]C1=C(O)[C@@]2(C[C@H](CC=C)C(C)=C)C[C@H](CC=C)C(C)(C)[C@@](C(=O)C3=CC=CC=C3)(C1=O)C2=O	1.03891
DCMLD-BU002602	B 08	CMLD008080	[H]N1C2=C(C(N(CC3=CC=CC=C3)C2=O)C2=CC=C3OCOC3=C2)C(=NCC1([H])[H])C1=CC=CC=C1	1.03894
DCMLD-BU002633	C 07	CMLD008672	[H]N1C2=C(C(N(CC3=CC=CC=C3)C2=O)C2=CC=C(C)C=C2)C(=NCC1([H])[H])C1=CC=CC=C1	1.03894
DCMLD-BU002610	C 04	CMLD008846	[H]N1C2=C(C(N(C2=O)C2=CC=C(OC)C=C2)C2=CC=C(F)C=C2)C(C)=NCC1([H])[H]	1.03894
DCMLD-BU002605	G 06	CMLD009185	CCCCNCC[C@]12[C@@H]3C=CC=C[C@]13[C@@H](OC)[C@H](C)[C@H]2NC(=O)OC	1.03917
DCMLD-BU002603	E 07	CMLD006528	[H]N1C(C2=C(N(C)N=C2C)C1=O)C1=CC=C(Br)C=C1	1.03924
DCMLD-BU002604	G 03	CMLD010975	COC(=O)[C@@]12OC3=CC=CC(O)=C3C(OC)=C1C(=O)C[C@H](C)[C@H]2O	1.03938
DCMLD-BU002627	G 09	CMLD007743	COCCN1C(=O)[C@H]2C[C@@]11O[C@@H](N=C1C[C@@H]([C@H]2C)C1=CC=CC=C1)C1=CC=CC=N1	1.03973
DCMLD-BU002628	B 04	CMLD007320	[H]N1C2=C(C(N(CC=C)C2=O)C2=CC=C(F)C=C2)C(=NCC1(C)C)C(C)C	1.03976
DCMLD-BU002600	B 07	CMDAF0124	CC1=CC=C(C=C1)S(=O)(=O)N1CCCC2OCCCC2=C1C1=CC=C2C(NC3=C2C=CC=C3)=C1	1.0398
DCMLD-BU002608	F 07	CMDJR0112	CC(OC1=CC=CC(C2=CC=CC=C2)=N1)(C)C	1.03996
DCMLD-BU002638	D 09	CMDJR0127	CCCCCCCC1=NC(Cl)=CC(=C1)C(F)(F)F	1.03996
DCMLD-BU002610	F 06	CMLD011366	COC1=C(Br)C=C(C=C1)C1NC(=O)N2CCC=CC2=C1C(C)=O	1.04014
DCMLD-BU002609	C 05	CMLD009675	COc1ccc2[C@@H]([C@@H](C)[C@H](NS(=O)(=O)c3ccc(Br)cc3)c2c1)c1ccccc1	1.04021
DCMLD-BU002621	H 02	CMLD012296	COC(=O)[C@H]1[C@@H]([C@H]([C@@H]1C1=CC2=C(OCO2)C=C1)C1=CC=C2OCOC2=C1)C(=O)OC	1.04044
DCMLD-BU002602	H 09	CMLD011779	C\C=C\C=C\C(=O)NC1=C2N=CC=CC2=CC=C1	1.04052
DCMLD-BU002628	G 06	CMLD010265	CN1N=C(C)C2=C1C(=O)N(C2C1=CC=CC=C1)C1=CC=CC=C1	1.04074
DCMLD-BU002609	H 06	CMLD012691	COC1=C(OC)C=C(COC2=C(OC3=CC=CC=C3C2=O)C2=CC=CC=C2)C=C1	1.0409
DCMLD-BU002604	A 08	CMLD010921	CC(C)CC1=NNC2=C1C(N(C2=O)C1=CN2N=CN=C2C=C1)C1=CC=CC=C1Cl	1.04101
DCMLD-BU002602	A 02	CMLD011015	CCOC(=O)C1=CC2=C(N=C1C(=O)OCC)C(=O)NC(SC)=N2	1.04101
DCMLD-BU002610	D 03	CMLD008806	COC(=O)c1cc(OC)c(Cl)c(O)c1OC	1.04105
DCMLD-BU002629	H 08	CMLD012475	O=C1CC2(CCCCC2)CNC(=O)C2=CC=CC(=C2)C2=C(COC[C@@H](N1)C1=CC=CC=C1)C=NN2	1.04109
DCMLD-BU002633	H 05	CMLD005692	COC(=O)[C@]1(CC2=CC=CC=C2)NC=C([C@@H]1C1=CC=CC=C1)C(=O)C1=CC=CC=C1	1.04116
DCMLD-BU002612	F 05	CMLD013213	COC(=O)C1=C(C)C2=C(O[C@@]3(O)C(=O)C(C)=C(C(=O)OC)C(=O)[C@@]23C)C(C)=C1O	1.04116
DCMLD-BU002628	D 11	CMLD013269	CN1N=CC=C1NC1=C(C(=O)N2CC[C@@H](F)C2)C(O)=CC(O)=C1	1.04116
DCMLD-BU002636	B 06	CMLD010740	CC(C)(C)C1=CC=C2N=C3CCCCC3(CC3=C(OS(C)(=O)=O)C(=O)C=CO3)C2=C1	1.0413
DCMLD-BU002632	F 08	CMDJR0015	COC(=O)C(CC(C)(C)CCOS(=O)(=O)NC(C)(C)C)N(C(=O)OC(C)(C)C)C(=O)OC(C)(C)C	1.04133
DCMLD-BU002620	G 07	CMLD011146	CCOP(=O)(OCC)O\C(C=C(C)C)=C1\CCC2OC2(CC=C(C)C)C1=O	1.0414
DCMLD-BU002614	F 10	CMDJR0137	O=S(=O)(NC1=CC=C(C=C1)C#N)N1CCOCC1	1.04152
DCMLD-BU002638	H 02	CMLD009143	[H][C@]12[C@H](OC)[C@H](O)CC[C@]1(O)CN(CCCN1CCCC1=O)[C@]2(C)[C@H](O)CC=C(C)C	1.0416
DCMLD-BU002634	F 08	CMLD009220	COC1=CC=C(C=C1)C#C[C@H]1O[C@H](COC(C)=O)[C@H](OC(C)=O)C=C1	1.0416
DCMLD-BU002631	H 02	CMLD012927	CCNC(=O)C1=NOC(=C1)C1=C(OC)C=C(OC)C=C1Br	1.04165
DCMLD-BU002616	G 03	CMLD013292	CN1N=CC=C1NC1=C(C(=O)N2CCC(F)(F)C2)C(O)=CC(O)=C1	1.04173
DCMLD-BU002612	H 06	CMLD013318	CCO[C@H]1CCN(C1)C(=O)C1=C(NC2=CC=NN2C)C=C(O)C=C1O	1.04173
DCMLD-BU002623	A 02	CMDJR0149	O=S(NC(C)(C)C)(NCCCCC)=O	1.04181
DCMLD-BU002620	H 03	CMDJR0165	O=S(NC(C)(C)C)(N(CCCCCC)C(OC(C)(C)C)=O)=O	1.04181
DCMLD-BU002624	E 03	CMLD009264	CC(=O)OC[C@H]1O[C@@H](C=C[C@H]1OC(C)=O)C1=CC(C)=CC(C)=C1	1.04195
DCMLD-BU002601	G 07	CMLD010625	COCN1C2=CC=CC=C2C2=C1N=C1C(=O)OC(C)C1=C2	1.04197
DCMLD-BU002600	C 10	CMLD010672	COC(=O)C1=NN=C(C(=O)OC)C2=C1NC(\N=C\N(C)C)=N2	1.04197
DCMLD-BU002615	A 02	CMLD012644	CCCC[C@]12CC3=CC=CC=C3[C@H](O1)C1=C(O2)C=C(OC1=O)C1=CC=CC=C1	1.04198
DCMLD-BU002601	G 09	CMLD012891	COC1=CC=C(CN2N=C(C=C2NC2=CC(O)=CC(O)=C2C(=O)N(C)CC2CCOCC2)C2=CC=CC=C2)C=C1	1.042
DCMLD-BU002624	A 06	CMLD007592	CCOC(=O)N1C(\C=C\C2=CC=CC(F)=C2)C=CC2=CC(OC)=CC=C12	1.04227
DCMLD-BU002600	G 05	CMLD012515	COC1=CC=C(C=C1)C1=C2N=CC(=C(N)N2N=C1)C1=CN=C(OC)C=C1	1.04231
DCMLD-BU002632	E 08	CMLD012246	COC1=CC(=CC(OC)=C1OC)[C@H]1[C@@H]([C@@H]([C@H]1C1=CC(OC)=C(OC)C(OC)=C1)C(=O)NCC1=CC=CC=C1)C(=O)NCC1=CC=CC=C1	1.04249
DCMLD-BU002615	E 06	CMLD009183	CO[C@H]1[C@H](C)[C@@H](NC(=O)OC)[C@@]2(CCN3CCCCC3)[C@@H]3C=CC=C[C@]123	1.04281
DCMLD-BU002600	A 11	CMLD011071	C1CCC2=C(C1)C=C(C1=CC=CC=C1)C(=N2)C1=CC=CC=C1	1.04288
DCMLD-BU002610	F 04	CMLD011867	COC1=CC=C(C=C1)[C@]12OC3=C(C(OC)=CC(OC)=C3)[C@@]1(O)C1=C([C@@H]2C2=CC=CC=C2)C(=O)N2CCCC2=N1	1.04299
DCMLD-BU002612	G 04	CMLD012848	COC1=C(OCC2=CC=CC=C2)C(OC2=C(C=C(F)C(F)=C2)C(O)=O)=CC=C1	1.04316
DCMLD-BU002619	D 07	CMLD010620	COC(=O)C1=C(C2=C(C(=O)N(C)C2)C2=C1N(C1=CC=CC=C21)S(=O)(=O)C1=CC=C(C)C=C1)C1=CC=CC=C1	1.04319
DCMLD-BU002599	G 10	CMLD010642	CC1=C(C)N=C2CCCN(C[C@@H]3CO3)C2=C1	1.04319
DCMLD-BU002600	E 08	CMLD012372	CCOC1=C(C=CC=C1)C1=NC2=C([C@@H](C3=CC=CC=C3)[C@@]3(OC4=CC(OC)=CC(OC)=C4[C@]23O)C2=CC=C(OC)C=C2)C(=O)N1	1.04349
DCMLD-BU002609	F 03	CMLD007312	[H]N1C2=C(C(N(CC=C)C2=O)C2=CC=CC(=C2)C(F)(F)F)C(=NCC1(C)C)C(C)C	1.04393
DCMLD-BU002624	D 08	CMLD013224	[H][C@@]12CC[C@@]3(C)OC4=C(C)C(=O)C(C(=O)OC)=C(C)[C@]4(C)C[C@]3([H])[C@@]1(C)CC[C@H](O)C2(C)C	1.04409
DCMLD-BU002600	B 04	CMLD011004	[H][C@]1(OC(=O)C=C1)[C@]1(CC(=O)C2=C(O)C=CC=C2O1)C(=O)OC	1.04427
DCMLD-BU002608	D 05	CMLD007147	[H]C1([H])CN=C(C)C2=C(N1C)C(=O)N(C2C1=CC=C(F)C=C1)C1=CC=CC=C1	1.04435
DCMLD-BU002603	F 05	CMLD007149	[H]C1([H])CN=C(C2=C(N1C)C(=O)N(CC1=CC=CC=C1)C2C1=CC=C(F)C=C1)C1=CC=CC=C1	1.04435
DCMLD-BU002608	C 07	CMLD003015	CC1(C)O[C@@H]2[C@@H](O1)C(OP(O)(=O)OC2(C1=CC=CC=C1)C1=CC=CC=C1)(C1=CC=CC=C1)C1=CC=CC=C1	1.04435
DCMLD-BU002619	G 04	CMLD011089	COC1=CC=C(C=C1)N1C(C2=C(NN=C2CC(C)(C)C)C1=O)C1=CC=C(F)C=C1	1.04441
DCMLD-BU002616	C 02	CMLD010340	[H][C@@](OC)(C(F)(F)F)[C@@]12[C@@H]3[C@H]([C@@H](C4=CC=CC=C14)C1=C2C=CC=C1)C(=O)N(CCC1=C(I)C=C(OC)C(OC)=C1)C3=O	1.04441
DCMLD-BU002625	A 03	CMDJR0158	O=S(NCC(F)(F)F)(N(CCCC(C)C)C(OC(C)(C)C)=O)=O	1.04483
DCMLD-BU002626	D 09	CMLD009453	COC1=CC=C(NC(CCC2=CC=CC=C2)CC=C)C(OC)=C1	1.04486
DCMLD-BU002630	F 04	CMLD011720	CNC1=C(N)C=C(C=C1)C1=CC=C(F)C=C1	1.04486
DCMLD-BU002615	G 03	CMLD012749	O[C@@H]1C[C@@H]2N(C1)C(=O)C1=CC=CC(\C=C\C=C/OC[C@H](NC2=O)C2=CC=CC=C2)=N1	1.04549
DCMLD-BU002606	H 06	CMLD012459	CC(C)CCC1=CC(OCC(N)=O)=CC2=C1C(=O)C1=CC=CC=C1O2	1.04554
DCMLD-BU002637	H 05	CMLD010871	[H][C@@]1(CCC(=O)O1)[C@]1(CC(=O)C2=C(O)C=CC(Cl)=C2O1)C(=O)OC	1.04583
DCMLD-BU002607	G 06	CMLD011049	COCC(OC)[C@@]12[C@@H]3[C@H]([C@@H](C4=CC=CC=C14)C1=C2C=CC=C1)[C@@]1(O)CC=CCN1C3=O	1.04583
DCMLD-BU002627	D 03	CMDJR0061	O=S(NC(C)(C)C)(OCCCSC(OCC)=S)=O	1.04619
DCMLD-BU002636	C 08	CMDJR0117	ClC1=CC(Cl)=CC(CCCCCCC)=N1	1.04619
DCMLD-BU002607	G 04	CMLD009335	[H][C@]12NC3=CC=CC=C3[C@]1(CCN2C(=O)CC1=C(F)C=CC=C1F)C1=C(NC2=C1C=CC=C2)C(=O)OC	1.04631
DCMLD-BU002630	E 08	CMLD011767	COCOC1=CC(O)=C2C(=O)C=C(OC2=C1)C1=CC=CC=C1	1.04631
DCMLD-BU002617	C 08	CMLD012244	CCNC(=O)[C@H]1[C@@H]([C@H]([C@@H]1C1=CC(OC)=C(OC)C(OC)=C1)C1=CC(OC)=C(OC)C(OC)=C1)C(=O)NCC	1.04645
DCMLD-BU002622	A 04	CMLD011614	COC1=CC=C(C=C1)C1=CN2N=CC(=C2N=C1)C1=CC=C(F)C=C1	1.04648
DCMLD-BU002634	E 03	CMLD008922	[H]N1C2=C(C(N(CC3=CC=CC=C3)C2=O)C2=CC=C(Br)C=C2)C(=NCC1([H])[H])C(C)C	1.04648
DCMLD-BU002605	C 02	CMLD012289	COC(=O)[C@H]1[C@@H]([C@H]([C@@H]1C1=CC(OC)=C(O)C=C1)C1=CC=C(O)C(OC)=C1)C(=O)OC	1.04655
DCMLD-BU002629	C 05	CMLD013124	COC1=CC=C(C[C@H](CO)[C@@H](CO)CC2=CC=C(OC)C=C2)C=C1	1.04658
DCMLD-BU002617	G 03	CMLD007313	[H]N1C2=C(C(N(CC=C)C2=O)C2=CC=CC(=C2)C(F)(F)F)C(=NCC1(C)C)C1=CC=CC=C1	1.04671
DCMLD-BU002603	D 04	CMLD007323	[H]N1C2=C(C(N(CC=C)C2=O)C2=CC=C(Br)C=C2)C(CC(C)C)=NCC1(C)C	1.04671
DCMLD-BU002634	F 04	CMLD007325	[H]N1C2=C(C(N(CC=C)C2=O)C2=CC=C(Br)C=C2)C(=NCC1(C)C)C1=CC=CC=C1	1.04671
DCMLD-BU002613	E 08	CMLD013225	[H]O[C@@H]1C[C@@H](C2=CC=CC=C2)[C@@]2(OC3=CC(OC)=CC(OC)=C3[C@]12O[H])C1=CC=C(OC)C=C1	1.04702
DCMLD-BU002635	H 10	CMLD012492	CC1(C)CNC(=O)CC(O)CNC(=O)C2=CC=CC(=C2)C2=CC(C1)=NN2	1.04703
DCMLD-BU002635	E 02	CMLD012573	CCOC(=O)C1=C(C)NC(=O)NC1C1=CC=C(C=C1)C(F)(F)F	1.04735
DCMLD-BU002601	G 09	CMLD012618	CC(C)(C)C1=CC=C(C=C1)C#C[C@H]1O[C@H](CO)[C@@H](O)C=C1	1.04735
DCMLD-BU002623	A 06	CMLD013311	CO[C@@H]1CCN(C1)C(=O)C1=C(NC2=CC=NN2C)C=C(O)C=C1O	1.04752
DCMLD-BU002627	E 03	CMDJR0065	[H][C@@]12[C@@](CC[C@@](C(OC)=O)(C)C2)(C)CC[C@@](C1=C3)(C)[C@]4(C)CC[C@@]5([H])C(C)(C)[C@@H](OS(N)(=O)=O)CC[C@]5(C)C4C3=O	1.04774
DCMLD-BU002606	F 04	CMLD009334	[H][C@]12NC3=CC=CC=C3[C@]1(CCN2C(=O)CC1=CC(F)=CC(F)=C1)C1=C(NC2=C1C=CC=C2)C(=O)OC	1.04776
DCMLD-BU002606	F 07	CMLD012238	COC1=CC=C(C=C1OC)[C@H]1[C@@H]([C@H]([C@@H]1C1=CC(OC)=C(OC)C=C1)C(=O)NCC1=CC=CC=C1)C(=O)NCC1=CC=CC=C1	1.04777
DCMLD-BU002626	D 09	CMLD012981	COCC1=NC2=C([C@@H](C3=CC=CC=C3)[C@@]3(OC4=CC(OC)=CC(OC)=C4[C@]23O)C2=CC=C(OC)C=C2)C(=O)N1	1.0478
DCMLD-BU002599	C 06	CMLD010602	COC1=CC=C(C=C1)C1=NC2=C(NCCC2)C=C1	1.04807
DCMLD-BU002609	H 10	CMLD010433	OC[C@H]1O[C@@H](C=C[C@@H]1O)C#CC1=CC=CC=C1	1.04813
DCMLD-BU002604	E 06	CMLD011515	CC(=O)C1=C(C)N(CC2=CC=C(F)C=C2)C(=S)NC1C1=CC=CC=C1F	1.04834
DCMLD-BU002616	B 09	CMLD012545	[H][C@@]12CCC3(OCCO3)[C@@]11CC(C)=C[C@@]3(O1)C(=O)[C@@](O)(C[C@@H](C)[C@]23O)C(C)=C	1.04871
DCMLD-BU002636	G 03	CMLD007984	COC1=CC(=CC=C1)C1NC(=S)N(CC2=CC=C(F)C=C2)C(C)=C1C(C)=O	1.04871
DCMLD-BU002621	H 04	CMLD012119	CCCN1C(C)=C(C(N=C1NCC1=CC=CC=C1)C1=CC=C(F)C=C1)C(=O)OC	1.04884
DCMLD-BU002637	C 05	CMLD005236	CCN1C(C)=C([C@@H](N=C1NCC1=CC2=C(OCO2)C=C1)C1=CC=CC(F)=C1)C(=O)OC	1.04885
DCMLD-BU002614	C 05	CMDAF0013	COC(=O)C1=C(O)C2=C(OC=C2)[C@]2(CCC[C@H]1C2)C1=CC=CC=C1	1.04896
DCMLD-BU002616	F 11	CMLD010797	CC#CCCN1C(=O)NC(C2=CC=CC=C2)C(C(C)=O)=C1C	1.04908
DCMLD-BU002633	G 10	CMLD012263	COC1=CC2=C(C(OC)=C1)C1=C(O)C=CC(O)=C1C(=O)O2	1.04909
DCMLD-BU002636	G 10	CMLD013084	COC(=O)C\C=C\[C@H](C)[C@@H](NC(=O)[C@H]1CCCN1C(=O)OC(C)(C)C)C1=CC=CC=C1	1.04916
DCMLD-BU002606	H 02	CMLD010937	COC(=O)[C@@]12OC3=CC=CC(O)=C3C(=O)C1=C(CC[C@H]2O)OC	1.04917
DCMLD-BU002599	H 02	CMLD009257	CC(=O)OC[C@H]1O[C@@H](C=C[C@@H]1OC(C)=O)C1=CC=C(C=C1)C(C)=O	1.04922
DCMLD-BU002599	F 05	CMLD010584	COC(=O)[C@@H]1[C@@H](O)[C@@]2(O)C3=C(OC)C=C(F)C=C3O[C@]2([C@H]1C1=CC=CC=C1)C1=CC=C(Cl)C=C1	1.04929
DCMLD-BU002635	G 09	CMLD010666	O=C(NCCN1C=CN=C1)C1=NC(C2=CC=CC=C2)=C(N=N1)C1=CC=CC=C1	1.04929
DCMLD-BU002623	D 08	CMDJR0118	COC1=CC=C(CCCC2=CC=CC=C2)C=N1	1.0493
DCMLD-BU002636	B 05	CMLD008334	[H][C@]12[C@H](OC)[C@H](O)CC[C@]1(O)CN([C@H](CC1=CC=CC=C1)C(=O)OC)[C@@H](CC=C(C)C)[C@]2(C)O	1.04934
DCMLD-BU002627	G 10	CMLD013176	[N-]=[N+]=NC(=O)[C@@H]1CCCN1C(=O)\C=C\C1=CC=CC=C1	1.04973
DCMLD-BU002628	G 06	CMLD012783	COC(=O)[C@@]12OC3=CC=CC(O)=C3C(OC)=C1C(=O)CC[C@H]2O	1.04989
DCMLD-BU002637	H 10	CMLD003088	O=C1NC[C@@H](N1)C1=CC=CC=C1	1.04993
DCMLD-BU002616	D 05	CMLD013204	[H][C@@]12[C@@H]3C=C([C@@H](C(=O)[C@]3(C)O)[C@@]1(C=C(C2=O)C1=CC=C(O)C=C1)C1=CC=C(O)C=C1)C(C)(C)C	1.04996
DCMLD-BU002634	G 10	CMLD013245	COC(=O)C1=C(O)C=C(C)C2=C1C=CC(OC)=C2OC	1.04996
DCMLD-BU002602	B 02	2640	COCC1=CC2=CC3=C(OCO3)C=C2C(C(C(=O)OC)C(=O)OC)N1C(=O)OC	1.05005
DCMLD-BU002636	D 11	CMLD012636	COC(=O)C1=CC(O)=C(C=C1)C(C)(C)C	1.05034
DCMLD-BU002624	E 09	CMLD009862	CC(C)C1=NN(C2=C1C(NC2=O)C1=CC=C(C)C=C1)C1=CC=C(F)C=C1	1.05041
DCMLD-BU002629	A 02	CMLD013276	CN1N=C(C)C(NC2=C(C(=O)N3CC4CC4C3)C(O)=CC(O)=C2)=C1C	1.05042
DCMLD-BU002626	H 07	CMLD012699	CNC1=CC=CC(OC)=C1C(=O)OCC(=O)C1=CC=C(Br)C=C1	1.05064
DCMLD-BU002599	B 08	CMLD009465	CC1=NN(C2=C1C(NC2=O)C1=CC2=C(OCO2)C=C1)C1=CC=C(C=C1)C(C)(C)C	1.05067
DCMLD-BU002627	F 04	CMLD011316	C1OC2=C(O1)C=C1[C@@H]([C@H]3[C@H](OC4=C3C=CC=C4)OC1=C2)C1=CC=CC=C1	1.05068
DCMLD-BU002627	A 04	CMDJR0070	C1(CCCC2=CC=CC=C2)=NC=CC=C1CCCC3=CC=CC=C3	1.05086
DCMLD-BU002600	H 11	CMLD012410	CON(C)C(=O)[C@H]1[C@@H](O)[C@@]2(O)C3=C(OC)C=C(OC)C=C3O[C@]2([C@@H]1C1=CC=CC=C1)C1=CC(O)=C(OC)C=C1	1.05113
DCMLD-BU002623	F 02	CMLD006776	COC(=O)C1=CC2=C(C(=O)N(CC3=CC=C(C=C3)C(F)(F)F)C2)C2=C1N(C1=CC=CC=C21)S(=O)(=O)C1=CC=CC=C1	1.05114
DCMLD-BU002604	G 03	CMLD012840	[H][C@@]12C=C(C)CC(C)(C)[C@]1([H])[C@]([H])(C1=C2C2=C(OC3=CC=CC(F)=C3C2=O)C(O)=C1OC)C1=CC(OC)=C(O)C2=C1C(=O)C1=C(O2)C=CC=C1F	1.05123
DCMLD-BU002627	B 04	CMLD004647	[H]C#C[C@H]1O[C@H](CO)[C@@H](OC2=CC=C(OC)C=C2)C=C1	1.05125
DCMLD-BU002629	G 03	CMLD009473	CC1=NN(C2=C1C(NC2=O)C1=CC=CC=C1)C1=CC=C(OC(F)(F)F)C=C1	1.05142
DCMLD-BU002619	A 07	CMLD010123	CN1C2=CC=CC=C2C2=C1C=NN=C2C(C)=O	1.05142
DCMLD-BU002632	F 08	CMLD012473	O=C1CC2(CCCCC2)CNC(=O)C2=CC=CC(=C2)C2=CC(COCCOCCN1)=NN2	1.05149
DCMLD-BU002603	E 08	CMLD008273	[H]N1C2=C(C(N(CC3=CC=CC=C3)C2=O)C2=CC=C3OCOC3=C2)C(CC(C)C)=NCC1([H])[H]	1.05151
DCMLD-BU002609	F 05	CMLD008858	[H]N1C2=C(C(N(CC=C)C2=O)C2=CC=C(C)C=C2)C(=NCC1([H])[H])C(C)C	1.05151
DCMLD-BU002634	D 10	CMLD012625	CC(C)(C)C1=CC=C(C=C1)C#C[C@H]1O[C@H](CO)[C@H](OC(=O)NCC2=CC=CC=C2)C=C1	1.05184
DCMLD-BU002622	F 09	CMLD012890	COC1=CC=C(CN2N=C(C=C2NC2=CC(O)=CC(O)=C2C(=O)N(C)CC2=NOC=C2)C2=CC=CC=C2)C=C1	1.05239
DCMLD-BU002608	F 07	CMLD007524	COC(=O)CC1=C2[C@@H](C)[C@H](OC[C@@H](N2N=N1)C1=CC=CC=C1)C1=C(Br)C=CC=C1	1.05241
DCMLD-BU002608	G 07	CMDJR0113	ClC1=CC=CC2=C1N=C(CCCC3=CC=CC=C3)C=C2	1.05241
DCMLD-BU002629	E 05	CMLD012950	COC1=CC(OC)=C2C(=O)OC(CCCCC=C)=CC2=C1	1.05242
DCMLD-BU002604	A 05	CMLD005809	CCOC(=O)C1=CN(CCCC(C)=C)C(=O)NC1C1=CC=CC=C1	1.05244
DCMLD-BU002611	D 07	CMLD006054	[H][C@@]12CCCC[C@@]1(C1=CC(OC)=C(OC)C=C1[C@H]2NC(=O)C(F)(F)F)C1=CC=CC=C1	1.05244
DCMLD-BU002599	F 03	CMLD010093	CCN1C(=O)[C@H]2C[C@@]11O[C@@H](N=C1C[C@@H]([C@H]2C)c1ccccc1)C1CCNCC1	1.05255
DCMLD-BU002599	E 04	CMLD011087	CC(C)CC1=NNC2=C1C(C1CCCCC1)N(C2=O)C1=CC=C(Br)C=C1	1.05263
DCMLD-BU002628	A 10	CMLD012043	COC1=CC=C(C=C1)[C@@]12OC3=CC(OC)=CC(OC)=C3[C@]1(O)C1=C([C@H]2C2=CC=CC=C2)C(=O)NC(=N1)C1=CC=C(C)C=C1	1.05286
DCMLD-BU002635	E 04	CMLD011866	[H]O[C@@]12C3=C([C@@H](C4=CC=CC=C4)[C@@]1(OC1=CC(OC)=CC(OC)=C21)C1=CC=C(OC)C=C1)C(=O)N1CCCC1=N3	1.05289
DCMLD-BU002622	H 04	CMLD012442	CCC[C@@H](O)COC1=C(C=C2OCOC2=C1)C1(C(=O)NC2=CC=C(Br)C=C12)C1=C(OC[C@H](O)CCC)C=C2OCOC2=C1	1.05297
DCMLD-BU002609	B 03	CMLD012200	[H][C@@]1(CN(C)CC2=CC=CC=C2)CCCN(C1)C(C)C	1.05305
DCMLD-BU002605	G 06	CMLD007346	[H]N1C2=C(C(N(CC3=CC=CC=C3)C2=O)C2=CC=CC(=C2)C(F)(F)F)C(=NCC1(C)C)C(C)C	1.05366
DCMLD-BU002621	G 07	CMLD007398	[H]N1C2=C(C(N(C2=O)C2=CC=C(OC)C=C2)C2=CC=CC(=C2)C(F)(F)F)C(=NCC1(C)C)C(C)C	1.05366
DCMLD-BU002628	C 08	CMLD007530	CO[C@@H]1[C@@H](C)C2=C(CC(=O)OC)N=NN2C2=CC=C(Br)C=C12	1.05368
DCMLD-BU002615	A 02	CMLD011594	CC(=O)C1=C2C=CCCN2C(=O)NC1C1=CC(F)=C(C=C1)C(F)(F)F	1.05373
DCMLD-BU002623	C 04	CMLD013025	CC1=CC=C(C=C1)S(=O)(=O)N\N=C\C1=CC=CC(=C1)C(=O)NCC1(CC(=O)NCCCCCC#C)CCCCC1	1.05383
DCMLD-BU002636	F 08	CMLD013070	CCOC1=CC2=C(CN(CCC3=CC=C(NC(=O)C4=CC=CC5=C4NC4=C(C=CC=C4OC)C5=O)C=C3)CC2)C=C1OCC	1.05383
DCMLD-BU002616	E 09	CMLD013074	COC(=O)C\C=C\[C@H](C)[C@@H](NC(=O)[C@@H](CC(C)C)NC(=O)OC(C)(C)C)C1=CC=CC=C1	1.05383
DCMLD-BU002619	E 03	CMLD007129	[H]C1([H])CN=C(C2=C(N1C)C(=O)N(CC1=CC=CC=C1)C2C1=CC=CC=C1)C1=CC=CC=C1	1.05393
DCMLD-BU002620	H 03	CMLD007133	[H]C1([H])CN=C(CC(C)C)C2=C(N1C)C(=O)N(C2C1=CC=CC=C1)C1=CC=C(OC)C=C1	1.05393
DCMLD-BU002636	C 10	CMLD012989	CC1=CC=C(C=C1)S(=O)(=O)N\N=C\C1=CC(=CC=C1)C(=O)ON1C(=O)CCC1=O	1.05395
DCMLD-BU002627	F 08	CMDJR0120	FC(C1=CC(CCCC2=CC=CC=C2)=NC(CCCC3=CC=CC=C3)=C1)(F)F	1.05397
DCMLD-BU002626	A 06	CMLD010194	CC1(C)OC2=C(CC1CC=C)C(=O)C(CC=C)(CC=C)C(O)=C2C(=O)C1=CC=CC=C1	1.05403
DCMLD-BU002627	G 05	CMLD010881	COC1=CC=CC(=C1)N1C(C2=C(NN=C2CC(C)C)C1=O)C1=C(Cl)C=CC=C1	1.05406
DCMLD-BU002604	C 05	CMLD011093	COC1=CC=C(C=C1)N1C(C2=C(NN=C2C2=C(Cl)C=C(Cl)C=C2)C1=O)C1=CC=C(F)C=C1	1.05428
DCMLD-BU002626	H 05	CMLD012857	COC1=C(OCC=C(C)C)C2=C(C=C1)C(=O)C=C(O2)C1=CC=CC=C1	1.0547
DCMLD-BU002623	F 04	CMLD006085	COC(=O)C1=C(C)N(CCCC=C)C(=O)NC1C1=CC=CC=C1	1.05484
DCMLD-BU002605	B 07	CMLD007519	COC(=O)CC1=C2[C@H](C)[C@@H](OCCN2N=N1)C1=C(OC)C(OC)=CC=C1	1.05495
DCMLD-BU002618	G 09	CMDJR0025	O=C(C=C1CC[C@@]2([H])[C@]3([H])CC4)CC[C@]1(C)[C@@]2([H])CC[C@]3(C)c4([C@H](C)OS(=O)(NC(C)(C)C)=O)[H]	1.05507
DCMLD-BU002631	D 02	CMLD007118	[H]C1([H])CN=C(CC(C)C)C2=C(N1C)C(=O)N(CC=C)C2C1=CC=C(C)C=C1	1.0553
DCMLD-BU002621	F 05	CMLD012774	C[C@H]1\C=C\CC(=O)N[C@@H](CC(=O)N[C@@H](CC2=CNC3=C2C=CC=C3)C(=O)N[C@H]1C1=CC=CC=C1)C1=CC=C(C=C1)C(F)(F)F	1.05539
DCMLD-BU002613	E 07	CMLD011524	CCN1C(=S)NC(C2=CC=C(OC)C=C2)C(C(=O)OC)=C1C	1.05575
DCMLD-BU002616	D 09	CMLD013231	[H][C@]12OC(=O)C3=C(O)C=C(C)C4=C3C1=C(O[C@]1(OCC[C@@H]21)C1=CC=C(OC)C=C1)C=C4O	1.05582
DCMLD-BU002629	F 09	CMLD011911	COC(=O)C1=C(C)N(CC2=CC=C(C=C2)C(F)(F)F)C(NCC2CC2)=NC1C1=CC=C(Cl)C=C1	1.05586
DCMLD-BU002620	E 08	CMLD013150	COC1=CC=C(C=C1)C1=C(CO)C(CO)=CC2=CC3=C(OCO3)C=C12	1.05603
DCMLD-BU002635	B 05	CMLD006023	COC(=O)C1=C(C)N(CCC(C)O)C(=O)N(C1C1=CC=CC=C1)C(C)=O	1.05603
DCMLD-BU002613	C 04	CMLD013297	CN1N=CC=C1NC1=C(C(=O)N2CC[C@H](F)C2)C(O)=CC(O)=C1	1.05622
DCMLD-BU002603	F 09	CMLD007414	[H]C1([H])CN=C(C(C)C)C2=C(N1C)C(=O)N(CC=C)C2C1=CC=C(F)C=C1	1.05644
DCMLD-BU002620	H 04	CMLD011722	COC1=CC=C(C=C1)C(=O)CN1N=C(C=C1N)C1=CC=C(F)C=C1	1.05644
DCMLD-BU002630	E 05	CMLD011740	COC1=CC(\C=C\C2=CC(\C=C\C3=CC(OC)=C(O)C=C3)=NN2)=CC=C1O	1.05644
DCMLD-BU002621	F 07	CMLD011759	C1OC2=CC=C3OCOC4=C3C2=C(O1)C=C4	1.05644
DCMLD-BU002637	E 11	CMLD012821	OC1=CC(O)=C(C(=O)C2=CC=CC=C2)C(O)=C1	1.05649
DCMLD-BU002611	G 05	CMLD008859	[H]N1C2=C(C(N(CC=C)C2=O)C2=CC=C(C)C=C2)C(=NCC1([H])[H])C1=CC=CC=C1	1.05653
DCMLD-BU002638	C 10	CMDJR0029	O=S(NCC(F)(F)F)(OCCCCC)=O	1.0566
DCMLD-BU002625	C 03	CMLD006124	[H][C@@]12CCCC[C@@]1(C1=C(OC)C(OC)=C(OC)C=C1[C@H]2NC(=O)C(F)(F)F)C1=CC=CC=C1	1.0567
DCMLD-BU002607	H 07	CMLD010761	CS(=O)(=O)OC1=C(C[C@]23CCCCC2=NC2=CC=CC=C32)OC=CC1=O	1.05686
DCMLD-BU002607	G 03	CMLD013021	CC(C)(CNC(=O)[C@@H]1C[C@@H](O)CN1C(=O)OCC1C2=C(C=CC=C2)C2=C1C=CC=C2)CC#C	1.05695
DCMLD-BU002630	A 06	CMLD013041	CC(C)(CNC(=O)[C@@H]1C[C@@H](O)CN1C(=O)C1=CC=CC2=CN=NN12)CC#C	1.05695
DCMLD-BU002623	F 07	CMLD013055	COC(=O)[C@@]12OC3=CC=C(C(O)=C3C(=O)C1=C(N)C[C@H](C)[C@H]2O)C1=CC=CC=C1SC	1.05695
DCMLD-BU002624	F 06	CMLD012229	COC1=CC(=CC(OC)=C1OC)[C@H]1[C@@H]([C@@H]([C@H]1C1=CC(OC)=C(OC)C(OC)=C1)C(=O)NCC1CC1)C(=O)NCC1CC1	1.05701
DCMLD-BU002638	D 09	CMLD012255	COC1=CC(=CC=C1O)[C@@H]1[C@H]([C@H]([C@@H]1C1=CC(OC)=C(O)C=C1)C(=O)NC1CCCC1)C(=O)NC1CCCC1	1.05701
DCMLD-BU002628	C 08	CMLD012972	[H]N([H])C1=C([H])C(=NN1C([H])([H])[H])C1=C([H])C([H])=C([H])C(=C1[H])C([H])([H])[H]	1.05703
DCMLD-BU002635	D 06	CMDJR0096	O=S(OCCCC=C)(NC(C)(C)C)=O	1.05708
DCMLD-BU002624	A 10	CMLD006691	CN1C(=O)[C@@]2(C3=CC=CC=C13)C(C(C)=O)=C(C)OC1=C2C(=O)CCC1	1.05723
DCMLD-BU002610	C 03	CMLD011073	COC1=C(F)C=CC(=C1)N1C(C2=C(NN=C2CC(C)C)C1=O)C1=CC=C(F)C=C1	1.05757
DCMLD-BU002619	B 09	CMLD012802	COC1=CC=CC(=C1)C1CC(=CC1=O)C1=CC=CC=C1	1.05759
DCMLD-BU002609	D 03	CMLD013289	CN1N=CC=C1NC1=C(C(=O)N2CC3CC3C2)C(O)=CC(O)=C1	1.05766
DCMLD-BU002608	D 06	CMLD013314	CO[C@@H]1CCN(C1)C(=O)C1=C(O)C=C(O)C=C1NC1=CC(C)=NN1C	1.05766
DCMLD-BU002602	G 04	CMLD008160	[H][C@@]12NC3=CC=CC=C3[C@]1(CC1=C(O)C(=O)C=CO1)CCN2C(=O)C(F)(F)F	1.05769
DCMLD-BU002599	D 07	CMLD007988	[H]N1C2=C(C(N(CC3=CC=CC=C3)C2=O)C2=CC=C(C)C=C2)C(=NCC1([H])[H])C(C)C	1.05779
DCMLD-BU002616	D 10	CMLD010673	COC(=O)C1=NN=C(C(=O)OC)C2=C1NC(=N2)C1=CC=CC=C1	1.05783
DCMLD-BU002632	E 06	CMLD011748	CCNC(=O)OC[C@H]1O[C@@H](C=C[C@H]1OC(C)=O)C#CC1=CC=C(C=C1)C(C)(C)C	1.05789
DCMLD-BU002620	G 09	CMLD008318	[H]N1C2=C(C(NC2=O)C2=CC=CC=C2)C(=NCC1(C)C)C1=CC=CC=C1	1.05803
DCMLD-BU002633	F 07	CMLD011649	COC1=CC(=C(F)C(=C1)C1NC(=O)N2CCC=CC2=C1C(C)=O)C(F)(F)F	1.05807
DCMLD-BU002617	C 05	CMLD011349	[H][C@]12OC3=C(C=CC(OC)=C3)[C@H](\C=C\C3=CC=C(OC)C=C3)[C@@]1([H])[C@@H](OC1=CC(OC)=CC=C21)C1=CC=C(OC)C=C1	1.0582
DCMLD-BU002623	H 02	CMLD012659	CON(C)C(=O)[C@H]1[C@@H](O)[C@@]2(O)C3=C(OC)C=C(OC)C=C3O[C@]2([C@@H]1C1=C(F)C(F)=C(F)C(F)=C1F)C1=CC=C(OC)C=C1	1.05821
DCMLD-BU002614	E 03	CMLD010708	CS(=O)(=O)OC1=C(C[C@@]23CCCCC2=NC2=C(F)C=CC=C32)OC=CC1=O	1.05842
DCMLD-BU002622	B 10	CMLD010782	COC(=O)C1=C(C)NC(=O)N(C1C1=CC=CC=C1)C(C)=O	1.05842
DCMLD-BU002638	H 05	CMLD012953	[H]N([H])C1=C([H])C(=NN1C([H])([H])C1=C(Cl)C([H])=C([H])C([H])=C1[H])C([H])([H])[H]	1.05857
DCMLD-BU002612	G 04	CMDJR0079	O=S(OCCCCC1=CC=CC=C1)(NC(C)(C)C)=O	1.05864
DCMLD-BU002623	G 08	CMLD012799	COC1=CC=C(C=C1)C1=CC(=O)C(C1)C1=CC=C(Cl)C=C1	1.05869
DCMLD-BU002639	E 11	CMLD013270	CN1C=C(NC2=C(C(=O)N3CC[C@@H](F)C3)C(O)=CC(O)=C2)C=N1	1.05875
DCMLD-BU002628	H 04	CMLD011211	OC1=C(OC2=C(C1=O)C(OCC(F)(F)F)=CC(F)=C2)C1=CC=C(Br)C=C1	1.05896
DCMLD-BU002620	A 08	CMLD010629	COCN1C2=CC=CC=C2C2=C1N=C(N=N2)C(=O)NCC#C	1.05905
DCMLD-BU002621	C 06	CMLD010874	[H][C@@]1(CCC(=O)O1)[C@]1(CC(=O)C2=C(O)C(Cl)=CC(Cl)=C2O1)C(=O)OC	1.0591
DCMLD-BU002631	C 02	CMLD013097	[H][C@@]12C[C@H](C)[C@@H](N1C(=O)[C@@H]1CCCN1C(=O)C2)C1=CC=CC=C1	1.05918
DCMLD-BU002603	D 05	CMLD007333	[H]N1C2=C(C(N(C2=O)C2=CC=CC=C2)C2=CC=C3OCOC3=C2)C(=NCC1(C)C)C(C)C	1.05922
DCMLD-BU002620	H 05	CMLD009376	[H][C@]12NC3=CC=CC=C3[C@]1(CCN2C(=O)CC1=CC=CC(F)=C1F)C1=C(NC2=C1C=C(Cl)C=C2)C(=O)OC	1.05939
DCMLD-BU002632	B 06	CMLD007156	[H]C1([H])CN=C(C(C)C)C2=C(N1C)C(=O)N(C2C1=CC=C2OCOC2=C1)C1=CC=C(OC)C=C1	1.0594
DCMLD-BU002633	F 03	CMLD011275	[H][C@]12[C@@H](CC[C@]1(COC(C)=O)CC[C@]1(C)[C@@H]2CC[C@]2([H])[C@@](C)(CCC(OC)OC)[C@@]([H])(CC[C@@]12C)C(C)=O)C(C)C	1.05971
DCMLD-BU002638	C 08	CMLD011388	CC(C)=CCCC1=CC[C@H]([C@@H](C1)C1=CC=CC=C1)C(=O)C1=C(O)C=CC=C1	1.05971
DCMLD-BU002629	F 10	CMLD003232	COC(=O)N[C@H](C(C(C)=O)C(=O)OC)C1=CC(C)=CC=C1	1.0598
DCMLD-BU002635	H 10	CMLD012552	COC(=O)[C@@H]1[C@@H](C2=CC=CC=C2)[C@@]2(OC3=CC(OC)=CC(OC)=C3O[C@@]2(CC=C)C1=O)C1=CC=C(OC)C=C1	1.0599
DCMLD-BU002611	H 08	CMLD010287	COC1=CC=CC=C1CN1N=C(CC(C)C)C2=C1C(=O)NC2C1=CC=CC=C1	1.05994
DCMLD-BU002622	A 09	CMLD010771	CC(=O)C1=C(C)NC(=O)NC1C1=CC=CC=C1	1.05998
DCMLD-BU002632	B 06	CMLD012859	COC1=CC=C(CO\N=C2/CCCC\C=C\CCOC(=O)C3=C(O)C=C(O)C=C3C2)C=C1	1.06047
DCMLD-BU002627	E 02	CMLD013280	CN1N=C(C)C(NC2=C(C(=O)N3CCC(F)(F)C3)C(O)=CC(O)=C2)=C1C	1.06056
DCMLD-BU002624	E 04	CMLD011951	OC1=CC(=CC2=C1C(=O)C1=C(O2)C=CC=C1)C#C	1.0607
DCMLD-BU002627	F 07	CMLD013143	COC1=CC=C(C=C1OC)C1=C(CO)C(CO)=C(O1)C1=CC2=C(OCO2)C=C1	1.06075
DCMLD-BU002627	H 03	CMLD013365	OC(=O)C1=CC=CC2=C1NC1=C(C=CC=C1O)C2=O	1.06118
DCMLD-BU002600	H 05	CMLD010193	COC1=C2CC(CC=C)C(C)(C)OC2=C(C(=O)C2=CC=CC=C2)C(=O)C1(CC=C)CC=C	1.06141
DCMLD-BU002614	F 08	CMLD012705	[H]\C(=C(\[H])C1=CC=CC=C1)C(=O)N1CCC[C@@]1([H])CO	1.06146
DCMLD-BU002634	E 05	CMLD010583	COC1=C2C(O[C@]3([C@H]([C@H](C#N)[C@@H](O)[C@@]23O)C2=CC=CC=C2)C2=CC=C(Br)C=C2)=CC(F)=C1	1.06149
DCMLD-BU002604	E 07	CMLD008011	[H]N1C2=C(C(N(CC3=CC=CC=C3)C2=O)C2=CC=C(C)C=C2)C(CC(C)C)=NCC1([H])[H]	1.06156
DCMLD-BU002609	E 02	CMLD013011	CC1=CC=C(C=C1)S(=O)(=O)N\N=C\C1=CC(C(=O)NCC2(CC(=O)NCC(C)(C)CC#C)CCCCC2)=C(O)C=C1	1.06163
DCMLD-BU002627	E 08	CMLD013068	NC1=CC=C(CCN2CCC3=C(C2)C=C2OCOC2=C3)C=C1	1.06163
DCMLD-BU002606	G 03	CMLD011467	CC(=C)C#CC1(CCCCC1=O)C(=O)OCC=C	1.06168
DCMLD-BU002617	B 07	CMDJR0106	C1(CCCC2=CC=CC=C2)=CC=CC(CCCC3=CC=CC=C3)=N1	1.06175
DCMLD-BU002601	C 04	CMLD006520	C[C@H](\C=C\CC(O)=O)[C@H](NC(=O)OCC=C)c1ccccc1	1.06176
DCMLD-BU002605	A 02	CMLD008775	CO[C@H]([C@@H](C)[C@H]1C=C([C@@H]2CCO[C@H]12)C(=O)OC)c1ccccc1Br	1.06176
DCMLD-BU002635	G 11	CMLD011929	COC1=CC=C(C=C1)[C@@]12OC3=CC(OC)=CC(OC)=C3[C@]1(O)C=C([C@H]2C1=CC=CC=C1)C(=O)C1=CC=CO1	1.06181
DCMLD-BU002604	E 07	CMLD007368	[H]N1C2=C(C(N(C2=O)C2=CC=C(OC)C=C2)C2=CC=C(C)C=C2)C(CC(C)C)=NCC1(C)C	1.062
DCMLD-BU002603	D 03	CMLD007394	[H]N1C2=C(C(NC2=O)C2=CC=CC(=C2)C(F)(F)F)C(=NCC1([H])[H])C(C)C	1.062
DCMLD-BU002636	G 03	CMLD007132	[H]C1([H])CN=C(C)C2=C(N1C)C(=O)N(C2C1=CC=CC=C1)C1=CC=C(OC)C=C1	1.06214
DCMLD-BU002624	E 02	CMLD011060	C1CNC2=C(C1)N=C(C1=CC=CC=C1)C(=C2)C1=CC=CC=C1	1.06222
DCMLD-BU002605	C 11	CMLD011791	COC(=O)C1NC(=O)C(CC2=CC=CC=C2)N(C)C1=O	1.06223
DCMLD-BU002603	G 03	CMLD009151	[H][C@]12[C@H](OC)[C@H](O)CC[C@]1(O)CN(CC1CC1)[C@]2(C)[C@H](O)CC=C(C)C	1.06224
DCMLD-BU002619	E 05	CMLD007977	CC(=O)C1=C(C)N(CC2=CC=C(F)C=C2)C(=S)NC1C1=CC=C(Cl)C=C1	1.06225
DCMLD-BU002621	H 05	CMLD012223	COC1=CC(CNC(=O)CCC=C)=CC=C1O	1.06229
DCMLD-BU002623	C 03	CMLD009262	CC(=O)OC[C@H]1O[C@@H](C=C[C@H]1OC(C)=O)C1=CC=C(C=C1)C(C)=O	1.06229
DCMLD-BU002632	G 06	CMLD013136	COC1=C(OC)C=C(C[C@H]2CO[C@@H]([C@H]2CO)C2=CC(OC)=C(OC)C=C2)C=C1	1.06232
DCMLD-BU002620	E 05	CMLD011095	CC(C)CC1=NNC2=C1C(N(C2=O)C1=NC=CC=C1)C1=CC=C(F)C=C1	1.0625
DCMLD-BU002621	H 06	CMLD011106	COC1=C(F)C=C(C=C1)N1C(C2=C(NN=C2CC(C)C)C1=O)C1=CC=CC(=C1)C(F)(F)F	1.0625
DCMLD-BU002623	G 08	CMDJR0016	O=S(OC(CCC)CC(C)C)(NC(C)(C)C)=O	1.0627
DCMLD-BU002636	H 02	CMLD013357	NC1=CC=C(CCN2CC3=C(C2)C=CC=C3)C=C1	1.0627
DCMLD-BU002616	D 05	CMLD010558	COC1=C(CC=C)C(=O)C(C(=O)C2=CC=CC=C2)=C(O)C1(CC=C)C\C=C\C1=CC=C(C=C1)[N+]([O-])=O	1.06271
DCMLD-BU002605	G 11	CMLD010679	CCC1=NC2=CC=CC=C2C1(C)CC1=C(O)C(=O)C=CO1	1.06271
DCMLD-BU002628	G 03	CMLD010714	CC1=CC=C(C=C1)S(=O)(=O)OC1=C(C[C@@]23CCCCCCC2=NC2=CC=CC=C32)OC=CC1=O	1.06309
DCMLD-BU002616	G 10	CMLD011582	C[C@H]1O[C@@H]2[C@H](C[C@H]1C1=C2C(=O)OCC1)C(C)=O	1.06317
DCMLD-BU002608	D 11	CMLD012998	CC1=CC=C(C=C1)S(=O)(=O)N\N=C\C1=CC(=CC=C1)C(=O)NCC1(CC(=O)NCC2=C(OCC#C)C=CC=C2)CCCCC1	1.06319
DCMLD-BU002638	C 02	CMLD013008	CC(C)(CNC(=O)[C@@H]1C[C@@H](O)CN1)CC#C	1.06319
DCMLD-BU002618	G 09	CMLD013076	COC(=O)C\C=C\[C@H](C)[C@@H](NC(=O)[C@H](NC(=O)OC(C)(C)C)C(C)C)C1=CC=CC=C1	1.06319
DCMLD-BU002628	G 02	CMLD011937	COC(=O)C1=C(C)N(CCC2=CC=CS2)C(=S)NC1C1=CC=CC=C1	1.06331
DCMLD-BU002599	D 02	CMLD007380	[H]N1C2=C(C(NC2=O)C2=CC=C(C)C=C2)C(CC(C)C)=NCC1([H])[H]	1.06339
DCMLD-BU002633	E 08	CMLD007405	[H]N1C2=C(C(N(CC=C)C2=O)C2=CC=CC=C2)C(CC(C)C)=NCC1(C)C	1.06339
DCMLD-BU002614	D 08	CMLD013331	[H][C@]1(CCC(=O)O1)[C@]1(CC(=O)C2=C(O)C(Br)=C(C)C(=C2O1)C1=C2O[C@@](CC(=O)C2=C(O)C(Br)=C1C)(C(=O)OC)[C@]1([H])CCC(=O)O1)C(=O)OC	1.06346
DCMLD-BU002632	D 09	CMLD011181	COC1=CC(O)=C(C(=O)[C@@H]2CC=C(C)C[C@H]2C2=CSC=C2)C(O)=C1	1.06353
DCMLD-BU002620	G 07	CMLD012240	COC1=CC=C(C=C1OC)[C@@H]1[C@H]([C@@H]([C@H]1C1=CC(OC)=C(OC)C=C1)C(=O)NC1CCCC1)C(=O)NC1CCCC1	1.06361
DCMLD-BU002608	F 03	CMLD011706	[H][C@@]1(C2=CC=CC=C2)[C@@]([H])(C2=CC=CC=C2)[C@@]2(N(C)C3=CC(OC)=CC(OC)=C3[C@@]1(O)C2=O)C1=CC=C(Br)C=C1	1.06368
DCMLD-BU002628	D 06	CMLD011864	COC(=O)C1=C(C)N(C)C(NCC2=CC=C(C=C2)C(F)(F)F)=NC1C1=CC=CC(F)=C1	1.06379
DCMLD-BU002621	H 02	CMLD006714	COC(=O)C1=CC2=C(C(=O)N(CC3=CC=C(C=C3)N(C)C)C2)C2=C1N(C1=CC=C(C)C=C21)S(=O)(=O)C1=CC=C(OC)C=C1	1.06382
DCMLD-BU002606	H 08	CMLD010977	COC1=CC=C(C=N1)N1[C@@H](C2=C(NN=C2CC(C)C)C1=O)C1=CC=CC=C1Br	1.06385
DCMLD-BU002604	H 03	CMLD008842	[H]N1C2=C(C(N(C2=O)C2=CC=CC=C2)C2=CC=C3OCOC3=C2)C(C)=NCC1([H])[H]	1.06407
DCMLD-BU002609	F 02	CMLD011241	COC1=CC=C(C=N1)C1=C2N=CC(=C(N)N2N=C1)C1=CC=C(F)C=C1	1.06422
DCMLD-BU002620	C 06	CMLD011348	[H][C@]12C[C@@]3(CC=C)C(=O)[C@@]1(C(=O)C(CC=C)=C3OC)[C@](O)([C@@H]2C1=CC=C(C=C1)[N+]([O-])=O)C1=CC=CC=C1	1.06422
DCMLD-BU002621	C 05	CMLD005928	[H][C@@]12SCC3=CC(OC)=C(OC)C=C3CS[C@@]([H])(N(C)C1=O)C(=O)N2C	1.06442
[truncated: 1,051 more rows]
